# Supplementary material for: Association between estimated glucose disposal rate and metabolic syndrome in older adults with sarcopenia
Source: Front Nutr. 2026 Jun 29;13:1795633. doi: 10.3389/fnut.2026.1795633 (PMC13357826; doi:10.3389/fnut.2026.1795633)
Supplement: Supplementary file 1 [file Table_1.xlsx]

## Sheet: Sheet1
ID	Systolic blood pressure	Diastolic blood pressure	Calf circumference	Waist circumference	Height	Weight	Age	Gender	Albumin	fasting blood-glucose	blood urea nitrogen	creatinine	cholesterol	triglyceride	glycated serum protein	High sensitivity C reactionprotein	Uric Acid	high density lipoprotein cholesterol	superoxide dismutase	malondialdehyde	Vitamin D3	vitamin B12	urine microalbumin	urine creatinine	The ratio of urine albumin to urine creatinine	White blood cell count	Lymphocyte count	Percentage of lymphocytes	Red blood cell count	Hemoglobin concentration	Hematocrit	Mean corpuscular volume	Mean corpuscular hemoglobin content	Mean corpuscular hemoglobin concentration
3	102	72	32	99	155	45	83	2	43.700000762939450	4.2600002288818360	6.6799998283386230	81.099998474121100	5.94000005722045900	2.900000095367431600	271.39999389648440	3.339999914169311500	315	.98000001907348640	61.380001068115234	10.0900001525878900	46.2000007629394500	753	3.29999995231628400	80.2300033569336000	4.11000013351440400	6.7300000190734860	2.63000011444091800	39.00000000000000000	4.6599998474121090	141.00000000000000	43.09999847412109400	92.599998474121100	30.299999237060547	328.0000000000000000
1	130	85	33	77	174	61	68	1	37.599998474121094	9.7399997711181640	7.9499998092651370	92.199996948242200	4.78000020980835000	2.170000076293945300	307.50000000000000	6.260000228881836000	311	1.22000002861022950	61.580001831054690	7.7899999618530270	21.0000000000000000	438	6.19999980926513700	149.3099975585937500	4.15000009536743200	5.9699997901916500	1.97000002861022950	32.90000152587890600	3.8800001144409180	120.00000000000000	36.79999923706055000	94.800003051757800	30.899999618530273	326.0000000000000000
2	130	85	33	77	174	61	66	1	36.799999237060550	4.6999998092651370	6.1100001335144040	90.400001525878900	3.59999990463256840	.759999990463256800	208.80000305175780	.899999976158142100	224	.87999999523162840	60.180000305175780	5.6100001335144040	59.2000007629394500	424	5.90000009536743200	90.7900009155273400	6.50000000000000000	6.4299998283386230	2.14000010490417500	33.20000076293945000	4.3600001335144040	131.00000000000000	39.90000152587890600	91.300003051757800	30.100000381469727	329.0000000000000000
12	130	85	33	77	174	61	95	2	46.200000762939450	4.8200001716613770	5.4899997711181640	121.800003051757800	5.90999984741210900	2.960000038146972700	254.60000610351560	1.879999995231628400	306	.81000000238418580	55.799999237060550	6.8200001716613770	19.8999996185302730	218	2.20000004768371600	34.8499984741210940	6.30999994277954100	5.8899998664855960	1.47000002861022950	24.89999961853027300	3.7999999523162840	116.00000000000000	35.79999923706055000	94.199996948242200	30.600000381469727	325.0000000000000000
3	130	85	33	77	174	61	73	1	45.200000762939450	8.0500001907348630	7.9499998092651370	116.199996948242200	4.57999992370605500	1.850000023841858000	281.00000000000000	1.149999976158142000	294	1.13999998569488530	49.419998168945310	10.9399995803833000	46.2999992370605500	229	4.09999990463256800	58.7299995422363300	6.98000001907348600	4.9299998283386230	1.25999999046325680	25.50000000000000000	3.7899999618530273	137.00000000000000	41.00000000000000000	108.199996948242200	36.200000762939450	335.0000000000000000
16	130	85	33	77	174	61	90	1	39.299999237060550	7.1199998855590820	8.2100000381469730	68.500000000000000	5.05000019073486300	2.250000000000000000	254.60000610351560	.939999997615814200	315	1.02999997138977050	55.799999237060550	6.3299999237060550	30.2000007629394530	453	3.59999990463256840	116.0899963378906200	3.09999990463256840	4.6999998092651370	2.70000004768371600	56.70000076293945000	3.7999999523162840	131.00000000000000	35.99000167846680000	94.300003051757800	34.400001525878906	364.0000000000000000
17	130	85	33	77	174	61	88	2	46.900001525878906	5.3099999427795410	9.7899999618530270	93.599998474121100	5.34000015258789100	1.059999942779541000	319.60000610351560	1.250000000000000000	379	1.66999995708465580	66.959999084472660	11.8500003814697280	52.5000000000000000	562	8.10000038146972700	51.9399986267089840	15.59000015258789000	3.8800001144409180	1.50999999046325680	38.79999923706055000	4.3800001144409180	135.00000000000000	42.20000076293945000	96.400001525878900	30.700000762939453	319.0000000000000000
18	130	85	33	77	174	61	81	1	46.299999237060550	5.3299999237060550	3.9100000858306890	68.599998474121100	5.65000009536743200	1.240000009536743200	297.89999389648440	.720000028610229500	194	1.16999995708465580	60.189998626708984	12.5200004577636720	43.7000007629394500	421	1.89999997615814200	37.9399986267089840	5.01000022888183600	6.8400001525878910	2.21000003814697270	32.29999923706055000	4.1100001335144040	129.00000000000000	40.09999847412109400	97.599998474121100	31.500000000000000	323.0000000000000000
25	130	85	33	77	174	61	78	2	43.400001525878906	4.9899997711181640	6.1900000572204590	73.599998474121100	5.17000007629394500	.759999990463256800		1.259999990463256800	413	2.18000006675720200	63.770000457763670	8.1499996185302730	54.2999992370605500	264	15.80000019073486300	142.7700042724609400	11.06999969482422000	5.4099998474121090	1.66999995708465580	30.89999961853027300	5.1300001144409180	156.00000000000000	48.40000152587890600	94.400001525878900	30.500000000000000	323.0000000000000000
28	130	85	33	77	174	61	104	2	32.599998474121094	5.0100002288818360	6.5500001907348630	82.900001525878900	3.35999989509582500	.720000028610229500	218.39999389648440	3.230000019073486300	277	1.07000005245208740	57.400001525878906	5.2399997711181640	17.2000007629394530	176	56.29999923706055000	107.4100036621093800	52.41999816894531000	4.8000001907348630	1.00000000000000000	20.10000038146972700	3.0999999046325684	95.90000152587890	27.22999954223632800	88.400001525878900	31.100000381469727	352.0000000000000000
37	130	85	33	77	174	61	103	2	36.500000000000000	7.4600000381469730	6.8099999427795410	143.100006103515620	4.05999994277954100	.839999973773956300	269.00000000000000	1.159999966621399000	327	1.54999995231628420	64.169998168945310	6.2100000381469730	21.2000007629394530	282	12.10000038146972800	77.9100036621093800	15.52999973297119100	4.9200000762939450	.93000000715255740	18.89999961853027300	3.7000000476837160	118.00000000000000	36.59999847412109400	98.900001525878900	31.799999237060547	322.0000000000000000
39	130	85	33	77	174	61	93	1	36.500000000000000	4.3200001716613770	4.8800001144409180	121.400001525878900	3.10999989509582500	.810000002384185800	220.80000305175780	2.579999923706054700	281	1.08000004291534420	58.590000152587890	5.1199998855590820	17.3999996185302730	595	3.40000009536743160	124.3399963378906200	2.73000001907348630	5.5599999427795410	1.97000002861022950	35.40000152587890600	3.7799999713897705	121.00000000000000	37.70000076293945000	99.800003051757800	32.000000000000000	321.0000000000000000
42	130	85	33	77	174	61	83	2	37.700000762939450	5.7300000190734860	14.2399997711181640	151.000000000000000	4.86000013351440400	1.750000000000000000	246.89999389648440	1.240000009536743200	474	.93000000715255740	62.779998779296875	6.3899998664855960	36.5000000000000000	608	2.40000009536743160	95.8700027465820500	2.50000000000000000	5.1999998092651370	1.89999997615814200	35.59999847412109400	3.0999999046325684	97.50000000000000	28.62999916076660000	93.000000000000000	31.700000762939453	340.0000000000000000
4	130	85	33	77	174	61	62	2	45.299999237060550	4.3600001335144040	7.1399998664855960	69.500000000000000	4.76999998092651400	1.299999952316284200	245.89999389648440	.589999973773956300	298	1.25999999046325680	57.930000305175780	5.8499999046325680	26.1000003814697270	227	1.39999997615814200	182.2100067138672000	.76999998092651370	7.2600002288818360	2.98000001907348630	41.00000000000000000	4.2199997901916500	131.00000000000000	41.00000000000000000	97.199996948242200	31.100000381469727	320.0000000000000000
47	130	85	33	77	174	61	88	1	39.799999237060550	4.8299999237060550	3.4800000190734863	77.099998474121100	4.67000007629394500	1.500000000000000000	237.30000305175780	10.300000190734863000	304	.95999997854232800	56.599998474121094	9.6700000762939440	20.7000007629394530	273	3.29999995231628400	24.4599990844726560	13.48999977111816400	4.3899998664855960	1.10000002384185800	24.89999961853027300	3.8900001049041750	109.00000000000000	34.50000000000000000	88.699996948242190	28.100000381469727	316.0000000000000000
48	130	85	33	77	174	61	78	1	45.000000000000000	4.4200000762939450	6.9299998283386230	122.599998474121100	6.21999979019165000	2.059999942779541000	277.50000000000000	4.179999828338623000	343	.80000001192092900	59.990001678466800	16.0900001525878900	43.5999984741210940	262	86.80000305175781000	218.4900054931641000	39.72999954223633000	5.4000000953674320	1.89999997615814200	34.79999923706055000	4.9000000953674320	155.89999389648438	45.68000030517578000	93.599998474121100	31.899999618530273	341.0000000000000000
49	130	85	33	77	174	61	102	2	45.599998474121094	4.9600000381469730	5.9699997901916500	77.500000000000000	6.42000007629394500	1.250000000000000000	298.50000000000000	1.799999952316284200	343	1.35000002384185800	68.750000000000000	7.7300000190734860	41.5000000000000000	307	47.59999847412109400	93.4499969482422000	50.93999862670898400	5.0999999046325680	1.70000004768371580	33.29999923706055000	4.0000000000000000	122.90000152587890	36.16999816894531000	89.699996948242190	30.500000000000000	340.0000000000000000
50	130	85	33	77	174	61	89	1	44.099998474121094	5.5000000000000000	6.7899999618530270	90.500000000000000	5.63999986648559600	2.019999980926513700	261.20001220703125	1.429999947547912600	315	.97000002861022960	58.790000915527344	15.2399997711181640	43.7000007629394500	359	2.70000004768371600	109.5599975585937600	2.46000003814697270	6.6999998092651370	3.09999990463256840	46.09999847412109400	4.8000001907348630	152.60000610351562	44.50999832153320000	92.599998474121100	31.700000762939453	343.0000000000000000
51	130	85	33	77	174	61	84	1	44.099998474121094	4.8699998855590820	6.4699997901916500	86.400001525878900	4.11000013351440400	2.440000057220459000	276.50000000000000	2.259999990463257000	397	.83999997377395630	67.959999084472660	7.6700000762939450	47.7999992370605500	445	4.19999980926513700	47.8400001525878900	8.77999973297119100	4.6999998092651370	2.00000000000000000	41.79999923706055000	3.7999999523162840	130.30000305175780	36.22000122070312500	95.099998474121100	34.200000762939450	360.0000000000000000
54	130	85	33	77	174	61	93	1	43.000000000000000	4.1999998092651370	9.4300003051757800	149.800003051757800	4.78000020980835000	.750000000000000000	275.50000000000000	1.009999990463256800	436	2.18000006675720200	61.380001068115234	5.9099998474121090	47.0999984741210940	494	15.19999980926513700	164.1499938964843800	9.26000022888183600	6.6999998092651370	2.09999990463256840	31.10000038146972700	4.5000000000000000	134.00000000000000	39.54999923706055000	88.000000000000000	29.799999237060547	339.0000000000000000
56	130	85	33	77	174	61	87	1	43.900001525878906	5.9899997711181640	9.4600000381469730	79.599998474121100	4.78000020980835000	1.190000057220459000	272.70001220703125	2.420000076293945300	203	1.47000002861022950	64.169998168945310	7.3600001335144040	38.2999992370605500	339	5.09999990463256800	95.9899978637695200	5.30999994277954100	7.0000000000000000	1.79999995231628420	25.60000038146972700	4.0000000000000000	132.00000000000000	37.63000106811523400	94.300003051757800	33.099998474121094	351.0000000000000000
58	130	85	33	77	174	61	102	2	44.099998474121094	5.8899998664855960	4.5999999046325680	67.300003051757810	5.11000013351440400	1.629999995231628400	308.00000000000000	1.559999942779541000	227	1.89999997615814200	61.580001831054690	7.5500001907348630	26.2999992370605470	232	50.29999923706055000	89.1100006103515600	56.45000076293945000	4.5000000000000000	1.70000004768371580	37.90000152587890600	4.0999999046325680	121.00000000000000	35.47999954223633000	87.500000000000000	29.799999237060547	341.0000000000000000
61	130	85	33	77	174	61	88	1	42.799999237060550	5.0900001525878910	6.3899998664855960	100.199996948242200	5.13000011444091800	2.259999990463257000	248.80000305175780	4.909999847412109000	212	.89999997615814210	78.919998168945310	7.6100001335144040	34.0000000000000000	444	2.50000000000000000	49.5400009155273440	5.05000019073486300	6.0500001907348630	1.51999998092651370	25.00000000000000000	4.7699999809265140	148.00000000000000	47.00000000000000000	98.599998474121100	31.000000000000000	315.0000000000000000
62	130	85	33	77	174	61	107	2	37.099998474121094	3.8199999332427980	7.6900000572204590	86.800003051757810	3.18000006675720200	.790000021457672100	225.89999389648440	1.840000033378601000	331	.83999997377395630	69.550003051757810	7.1199998855590820	57.0000000000000000	412	17.39999961853027300	48.4000015258789060	35.95000076293945000	3.8199999332427980	1.16999995708465580	30.70000076293945300	3.0599999427795410	104.00000000000000	31.70000076293945300	103.599998474121100	33.900001525878906	327.0000000000000000
63	130	85	33	77	174	61	77	1	44.299999237060550	4.5599999427795410	6.1799998283386230	72.900001525878900	4.71999979019165000	2.019999980926513700	256.39999389648440	1.159999966621399000	572	1.40999996662139900	65.370002746582030	9.8500003814697280	115.0000000000000000	214	2.29999995231628400	67.6999969482421900	3.40000009536743160	6.8600001335144040	1.44000005722045900	21.00000000000000000	4.0799999237060550	143.00000000000000	43.20000076293945000	105.800003051757800	35.099998474121094	332.0000000000000000
64	130	85	33	77	174	61	92	2	40.799999237060550	4.9200000762939450	7.7699999809265140	84.000000000000000	4.19999980926513700	.560000002384185800	288.00000000000000	12.329999923706056000	308	1.30999994277954100	72.339996337890620	4.8800001144409180	45.7000007629394500	591	102.19999694824220000	63.2500000000000000	161.58000183105470000	5.2100000381469730	.66000002622604370	12.69999980926513700	3.4200000762939453	110.00000000000000	34.50000000000000000	101.099998474121100	32.200000762939450	318.0000000000000000
76	130	85	33	77	174	61	93	1	43.900001525878906	5.5199999809265140	6.0900001525878910	105.000000000000000	5.76999998092651400	2.779999971389770500	253.60000610351560	2.440000057220459000	580	.88999998569488530	58.979999542236330	5.3600001335144040	45.4000015258789060	247	176.60000610351562000	140.6600036621093800	125.55000305175780000	5.6399998664855960	1.45000004768371580	25.60000038146972700	4.3200001716613770	144.00000000000000	45.00000000000000000	104.199996948242200	33.400001525878906	321.0000000000000000
77	130	85	33	77	174	61	76	1	42.900001525878906	4.7600002288818360	3.5099999904632570	70.699996948242190	4.67000007629394500	2.519999980926513700	223.00000000000000	.449999988079071040	370	1.02999997138977050	64.559997558593750	5.2399997711181640	36.2999992370605500	242	2.20000004768371600	87.4499969482421900	2.51999998092651370	4.6399998664855960	1.34000003337860100	28.79999923706054700	3.9600000381469727	132.00000000000000	41.40000152587890600	104.500000000000000	33.200000762939450	318.0000000000000000
78	130	85	33	77	174	61	80	1	42.200000762939450	4.7300000190734860	5.3200001716613770	69.800003051757810	6.38000011444091800	.750000000000000000	246.89999389648440	2.839999914169311500	260	1.82000005245208720	77.120002746582030	10.8199996948242200	54.5000000000000000	969	3.00000000000000000	116.9000015258789000	2.56999993324279800	7.8299999237060550	2.50000000000000000	32.00000000000000000	4.2199997901916500	137.00000000000000	42.79999923706055000	101.400001525878900	32.400001525878906	319.0000000000000000
79	130	85	33	77	174	61	87	1	34.200000762939450	4.5599999427795410	4.0700001716613770	46.400001525878906	3.71000003814697270	.920000016689300400	203.00000000000000	.709999978542327900	210	1.00000000000000000	45.900001525878906	15.1400003433227540	50.4000015258789060	331	20.89999961853027300	54.7000007629394500	38.20999908447265600	4.7500000000000000	1.85000002384185800	38.79999923706055000	4.4800000190734860	142.00000000000000	44.90000152587890600	100.199996948242200	31.700000762939453	316.0000000000000000
81	130	85	33	77	174	61	102	2	35.400001525878906	4.4899997711181640	6.2300000190734860	65.000000000000000	3.91000008583068900	1.149999976158142000	233.69999694824220	.340000003576278700	290	1.64999997615814200	56.180000305175780	6.9499998092651370	52.2000007629394500	607	15.00000000000000000	123.7600021362304800	12.11999988555908200	4.0000000000000000	1.91999995708465600	47.90000152587890600	3.7999999523162840	117.00000000000000	36.40000152587890600	95.900001525878900	30.799999237060547	322.0000000000000000
82	130	85	33	77	174	61	82	1	38.900001525878906	4.7500000000000000	5.5999999046325680	71.300003051757810	4.53999996185302700	.949999988079071000	243.10000610351560	1.029999971389770500	312	1.32000005245208740	50.169998168945310	6.1500000953674320	66.4000015258789000	398	16.10000038146972700	152.6199951171875000	10.55000019073486300	4.5500001907348630	1.26999998092651370	28.00000000000000000	4.4099998474121090	138.00000000000000	43.00000000000000000	97.500000000000000	31.299999237060547	321.0000000000000000
86	130	85	33	77	174	61	86	1	42.599998474121094	5.5500001907348630	5.5100002288818360	67.500000000000000	6.21999979019165000	1.080000042915344200	262.00000000000000	3.900000095367432000	272	1.62000000476837160	47.220001220703125	10.5900001525878900	34.0999984741210940	542	13.80000019073486300	113.2500000000000000	12.18999958038330000	5.4200000762939450	2.44000005722045900	45.00000000000000000	4.2199997901916500	134.00000000000000	41.40000152587890600	98.000000000000000	31.799999237060547	324.0000000000000000
88	130	85	33	77	174	61	107	2	36.099998474121094	5.5999999046325680	5.4200000762939450	89.500000000000000	5.55999994277954100	1.049999952316284200	288.00000000000000	6.179999828338623000	245	2.11999988555908200	44.529998779296875	6.7199997901916500	32.2999992370605500	521	28.60000038146972700	43.8800010681152340	65.18000030517578000	7.6500000953674320	1.55999994277954100	20.39999961853027300	3.4100000858306885	108.00000000000000	33.50000000000000000	98.099998474121100	31.799999237060547	324.0000000000000000
5	130	85	33	77	174	61	69	1	48.599998474121094	7.1399998664855960	4.9699997901916500	79.699996948242190	6.01999998092651400	.730000019073486300	304.60000610351560	1.129999995231628400	189	2.81999993324279800	49.909999847412110	6.1999998092651370	35.5000000000000000	409	16.20000076293945300	47.1699981689453100	34.34000015258789000	5.2600002288818360	1.55999994277954100	29.60000038146972700	3.8599998950958250	127.00000000000000	39.00000000000000000	101.099998474121100	32.900001525878906	325.0000000000000000
93	130	85	33	77	174	61	82	2	48.400001525878906	5.1900000572204590	9.8199996948242200	140.800003051757800	4.28999996185302700	.889999985694885300	283.29998779296875	.409999996423721300	304	1.75000000000000000	42.840000152587890	3.5699999332427980	51.2999992370605500	184	18.10000038146972700	122.1200027465820500	14.81999969482422000	6.9299998283386230	1.09000003337860100	15.80000019073486300	4.4899997711181640	145.00000000000000	46.59999847412109400	103.699996948242200	32.400001525878906	312.0000000000000000
94	130	85	33	77	174	61	85	1	41.000000000000000	5.1500000953674320	6.6700000762939450	117.699996948242200	5.03999996185302700	.620000004768371600	245.50000000000000	2.170000076293945300	178	1.90999996662139900	44.479999542236330	6.7699999809265140	39.5000000000000000	348	14.30000019073486300	21.6299991607666000	66.11000061035156000	4.3200001716613770	1.52999997138977050	35.40000152587890600	4.2100000381469730	134.00000000000000	42.40000152587890600	100.800003051757800	31.700000762939453	315.0000000000000000
95	130	85	33	77	174	61	103	2	39.900001525878906	5.4699997901916500	6.3099999427795410	109.699996948242200	4.13000011444091800	1.309999942779541000	247.89999389648440	5.869999885559082000	274	1.11000001430511470	43.130001068115234	8.0600004196167000	27.0000000000000000	404	11.89999961853027200	39.9000015258789060	29.81999969482422000	4.4000000953674320	1.60000002384185800	36.59999847412109400	4.0000000000000000	129.30000305175780	36.08000183105469000	89.400001525878900	32.000000000000000	359.0000000000000000
6	130	85	33	77	174	61	72	1	38.000000000000000	9.7700004577636720	6.4000000953674320	94.000000000000000	4.07000017166137700	.790000021457672100	233.69999694824220	1.559999942779541000	321	1.37999999523162840	24.729999542236328	5.9099998474121090	56.7000007629394500	222	9.50000000000000000	152.7299957275390600	6.21999979019165000	6.1999998092651370	2.00000000000000000	32.00000000000000000	4.1999998092651370	144.69999694824220	39.79000091552734400	93.900001525878900	34.200000762939450	364.0000000000000000
7	130	85	33	77	174	61	75	1	40.900001525878906	4.6900000572204590	8.3800001144409180	124.699996948242200	3.25999999046325700	.519999980926513700	259.70001220703125	.759999990463256800	260	1.16999995708465580	37.229999542236330	3.9300000667572020	57.5000000000000000	382	5.69999980926513700	104.2600021362304800	5.46999979019165000	4.1999998092651370	1.39999997615814200	34.40000152587890600	3.9000000953674320	130.60000610351562	35.31999969482422000	91.800003051757800	33.900001525878906	370.0000000000000000
98	130	85	33	77	174	61	103	2	36.299999237060550	4.7399997711181640	5.7800002098083500	83.099998474121100	3.51999998092651370	1.320000052452087400	254.89999389648440	52.650001525878906000	332	.69999998807907100	49.240001678466800	6.8299999237060550	32.5999984741210940	908	9.19999980926513700	21.6100006103515600	42.56999969482422000	4.9000000953674320	2.00000000000000000	41.79999923706055000	3.4000000953674316	98.69999694824220	27.78000068664550800	82.900001525878900	29.500000000000000	355.0000000000000000
99	130	85	33	77	174	61	82	1	39.900001525878906	6.3899998664855960	5.5100002288818360	101.400001525878900	4.94999980926513700	1.159999966621399000	304.60000610351560	4.690000057220459000	330	1.70000004768371580	51.369998931884766	4.2800002098083500	16.7000007629394530	255	36.09999847412109400	117.1699981689453300	30.80999946594238300	8.6000003814697270	4.59999990463256800	54.00000000000000000	3.7999999523162840	124.90000152587890	34.61000061035156000	90.699996948242200	32.700000762939450	361.0000000000000000
100	130	85	33	77	174	61	78	1	50.700000762939450	6.6199998855590820	8.8299999237060550	114.699996948242200	4.34999990463256800	2.890000104904175000	337.70001220703125	2.710000038146972700	567	.93000000715255740	35.930000305175780	4.4200000762939450	33.0999984741210940	647	7.90000009536743200	147.1699981689453000	5.36999988555908200	5.9499998092651370	2.22000002861022950	37.29999923706055000	4.1700000762939450	129.00000000000000	40.00000000000000000	95.800003051757800	30.899999618530273	322.0000000000000000
101	130	85	33	77	174	61	104	2	40.000000000000000	5.3099999427795410	4.9699997901916500	30.500000000000000	4.50000000000000000	.490000009536743200	290.39999389648440	1.240000009536743200	159	2.35999989509582500	47.430000305175780	6.2600002288818360	20.7999992370605470	409	40.40000152587890600	64.0999984741211000	63.02999877929687500	3.1099998950958250	.66000002622604370	21.10000038146972700	3.4400000572204590	122.00000000000000	38.00000000000000000	110.500000000000000	35.400001525878906	320.0000000000000000
102	130	85	33	77	174	61	86	1	40.799999237060550	5.8000001907348630	4.8800001144409180	96.000000000000000	3.88000011444091800	.750000000000000000	290.39999389648440	1.370000004768371600	247	1.87000000476837160	46.180000305175780	4.7800002098083500	38.5000000000000000	373	5.80000019073486300	56.8499984741210940	10.19999980926513700	4.0300002098083500	.98000001907348640	24.20000076293945300	3.4000000953674316	117.00000000000000	37.09999847412109400	109.199996948242200	34.500000000000000	316.0000000000000000
103	130	85	33	77	174	61	102	2	26.600000381469727	4.7800002098083500	4.2500000000000000	72.000000000000000	3.09999990463256840	.870000004768371600	205.30000305175780	4.530000209808350000	144	.87999999523162840	43.590000152587890	5.9000000953674320	25.2000007629394530	203	14.60000038146972800	31.1200008392334000	46.91999816894531000	5.9200000762939450	1.69000005722045900	28.50000000000000000	3.7799999713897705	109.00000000000000	35.09999847412109400	92.900001525878900	28.899999618530273	311.0000000000000000
104	130	85	33	77	174	61	78	1	42.700000762939450	6.1100001335144040	4.6100001335144040	92.699996948242200	3.88000011444091800	1.110000014305114700	288.00000000000000	.259999990463256840	210	1.04999995231628420	40.290000915527344	7.6500000953674320	27.7999992370605470	173	10.69999980926513700	54.6800003051757800	19.56999969482422000	6.5000000000000000	1.95000004768371600	30.00000000000000000	4.1500000953674320	126.00000000000000	39.20000076293945000	94.400001525878900	30.500000000000000	323.0000000000000000
106	130	85	33	77	174	61	85	2	35.799999237060550	4.8200001716613770	9.2899999618530270	67.000000000000000	4.07000017166137700	.519999980926513700	212.00000000000000	3.210000038146972700	325	1.63999998569488530	38.580001831054690	5.4499998092651370	36.4000015258789060	904	27.89999961853027300	96.5500030517578000	28.89999961853027300	5.1599998474121090	1.33000004291534420	25.60000038146972700	4.6500000953674320	139.00000000000000	45.09999847412109400	96.900001525878900	29.899999618530273	308.0000000000000000
109	130	85	33	77	174	61	88	1	44.200000762939450	5.7500000000000000	7.5799999237060550	99.099998474121100	5.67999982833862300	1.090000033378601000	274.70001220703125	1.049999952316284200	371	1.58000004291534420	48.659999847412110	6.0300002098083500	42.7999992370605500	479	11.89999961853027200	112.6200027465820500	10.56999969482422000	5.0000000000000000	.82999998331069950	16.60000038146972700	4.0599999427795410	120.00000000000000	37.09999847412109400	91.300003051757800	29.500000000000000	323.0000000000000000
110	130	85	33	77	174	61	80	2	46.200000762939450	6.2800002098083500	4.4600000381469730	76.099998474121100	6.98000001907348600	2.289999961853027300	293.39999389648440	1.419999957084655800	325	1.58000004291534420	36.279998779296875	23.8500003814697270	34.0999984741210940	921	35.70000076293945000	65.1299972534179700	54.81000137329101600	5.8600001335144040	1.44000005722045900	24.50000000000000000	4.5900001525878910	141.00000000000000	43.20000076293945000	94.199996948242200	30.700000762939453	326.0000000000000000
111	130	85	33	77	174	61	102	2	38.400001525878906	4.5399999618530270	10.1899995803833000	138.000000000000000	6.15999984741210900	1.440000057220459000	236.30000305175780	15.529999732971191000	414	1.78999996185302710	38.409999847412110	4.6100001335144040	22.6000003814697270	243	24.00000000000000000	82.8099975585937500	28.97999954223632800	6.4000000953674320	1.88999998569488530	29.50000000000000000	3.9500000476837160	112.00000000000000	36.40000152587890600	92.199996948242200	28.399999618530273	307.0000000000000000
112	130	85	33	77	174	61	78	1	46.799999237060550	6.0999999046325680	5.9000000953674320	91.400001525878900	4.67000007629394500	.970000028610229600	267.20001220703125	.819999992847442600	272	1.87999999523162840	43.700000762939450	5.8499999046325680	48.2000007629394500	815	21.79999923706054700	47.6599998474121100	45.74000167846680000	4.6999998092651370	.95999997854232800	20.39999961853027300	4.5999999046325680	140.00000000000000	42.79999923706055000	93.099998474121100	30.500000000000000	327.0000000000000000
113	130	85	33	77	174	61	106	2	36.299999237060550	3.6199998855590820	4.7100000381469730	53.799999237060550	3.91000008583068900	.779999971389770500	199.69999694824220	2.190000057220459000	156	1.12000000476837160	41.860000610351560	4.4899997711181640	19.2000007629394530	150	14.10000038146972800	96.0999984741211000	14.67000007629394400	5.4000000953674320	1.20000004768371580	22.29999923706054700	3.2999999523162840	106.59999847412110	31.20999908447265600	93.599998474121100	32.000000000000000	342.0000000000000000
115	130	85	33	77	174	61	77	1	42.000000000000000	4.6599998474121090	5.1700000762939450	74.400001525878900	5.03999996185302700	1.350000023841858000	252.19999694824220	1.700000047683715800	244	1.23000001907348630	42.669998168945310	20.7500000000000000	40.2000007629394500	580	25.10000038146972700	57.0999984741210940	43.95999908447265600	11.8000001907348630	6.90000009536743200	58.70000076293945000	4.3000001907348630	133.19999694824220	37.45999908447265600	86.300003051757810	30.700000762939453	356.0000000000000000
116	130	85	33	77	174	61	86	1	44.000000000000000	4.7699999809265140	10.3900003433227540	168.300003051757800	5.00000000000000000	1.529999971389770500	263.39999389648440	2.130000114440918000	496	1.37000000476837160	37.400001525878906	5.0399999618530270	24.1000003814697270	633	26.89999961853027300	76.5999984741211000	35.11999893188476600	5.5000000000000000	2.70000004768371600	48.20000076293945000	3.9000000953674320	128.00000000000000	36.36999893188476600	94.300003051757800	33.200000762939450	352.0000000000000000
119	130	85	33	77	174	61	90	1	41.099998474121094	4.1999998092651370	4.7800002098083500	68.000000000000000	3.76999998092651370	1.019999980926513700	231.60000610351560	1.490000009536743200	263	.99000000953674320	45.990001678466800	2.8800001144409180	46.2999992370605500	236	12.00000000000000000	71.4800033569336000	16.79000091552734400	5.9000000953674320	2.20000004768371600	36.59999847412109400	4.1999998092651370	141.50000000000000	39.81999969482422000	94.400001525878900	33.500000000000000	355.0000000000000000
125	130	85	33	77	174	61	102	2	42.700000762939450	4.4800000190734860	7.1599998474121090	123.599998474121100	4.38000011444091800	1.250000000000000000	286.89999389648440	8.430000305175781000	375	1.39999997615814200	77.550003051757810	5.6700000762939450	18.3999996185302730	353	8.00000000000000000	98.3899993896484400	8.13000011444091800	7.6999998092651370	3.20000004768371600	42.20000076293945000	4.5000000000000000	108.40000152587890	31.59000015258789000	70.699996948242190	24.299999237060547	343.0000000000000000
130	130	85	33	77	174	61	103	2	44.900001525878906	8.2899999618530270	5.6100001335144040	116.900001525878900	6.28999996185302700	.959999978542328000	272.29998779296875	1.429999947547912600	359	2.48000001907348630	37.439998626708984	6.6300001144409180	19.1000003814697270	871	6.59999990463256800	42.5099983215332000	15.52999973297119100	5.0500001907348630	1.89999997615814200	37.59999847412109400	3.6900000572204590	120.00000000000000	37.29999923706055000	101.000000000000000	32.500000000000000	322.0000000000000000
131	130	85	33	77	174	61	79	2	41.599998474121094	8.5500001907348630	6.7500000000000000	70.199996948242190	6.36999988555908200	2.769999980926513700	237.19999694824220	2.480000019073486300	350	1.48000001907348630	67.779998779296880	29.3700008392334000	25.1000003814697270	819	8.30000019073486300	207.1399993896484400	4.01000022888183600	8.2399997711181640	2.38000011444091800	28.89999961853027300	4.5199999809265140	140.00000000000000	44.09999847412109400	97.599998474121100	31.100000381469727	319.0000000000000000
134	130	85	33	77	174	61	111	2	43.599998474121094	6.2800002098083500	5.6599998474121090	67.900001525878900	6.59999990463256800	1.269999980926513700	269.10000610351560	2.609999895095825000	153	1.63999998569488530	42.040000915527344	17.7099990844726560	39.9000015258789060	494	6.59999990463256800	42.1300010681152340	15.67000007629394400	7.8000001907348630	1.51999998092651370	19.39999961853027300	4.4200000762939450	133.00000000000000	42.20000076293945000	95.500000000000000	30.100000381469727	315.0000000000000000
135	130	85	33	77	174	61	79	1	43.400001525878906	5.2199997901916500	5.8600001335144040	101.500000000000000	3.39000010490417500	.680000007152557400	275.60000610351560	.400000005960464500	337	1.59000003337860100	58.599998474121094	6.4499998092651370	35.7999992370605500	348	5.59999990463256800	89.8799972534179700	6.23000001907348600	5.6999998092651370	2.29999995231628400	40.40000152587890600	4.0000000000000000	128.39999389648438	35.52999877929687500	89.500000000000000	32.299999237060550	361.0000000000000000
137	130	85	33	77	174	61	83	2	43.299999237060550	5.8000001907348630	4.9200000762939450	75.400001525878900	4.44999980926513700	.720000028610229500	269.10000610351560	.819999992847442600	239	2.09999990463256840	42.869998931884766	6.8200001716613770	42.5999984741210940	810	7.00000000000000000	71.3499984741211000	9.81000041961670000	3.6500000953674320	1.29999995231628420	35.59999847412109400	4.6999998092651370	146.00000000000000	45.20000076293945000	96.000000000000000	31.100000381469727	324.0000000000000000
8	130	85	33	77	174	61	74	1	41.599998474121094	5.9299998283386230	6.5799999237060550	68.699996948242190	3.65000009536743200	.490000009536743200	264.39999389648440	.649999976158142100	243	2.25000000000000000	43.909999847412110	6.9499998092651370	39.5999984741210940	488	6.09999990463256800	73.6600036621093800	8.27999973297119100	4.5700001716613770	1.05999994277954100	23.20000076293945300	4.1300001144409180	132.00000000000000	40.79999923706055000	98.699996948242200	32.000000000000000	324.0000000000000000
140	130	85	33	77	174	61	102	2	35.099998474121094	5.0500001907348630	4.4200000762939450	75.000000000000000	4.78000020980835000	.930000007152557400	228.80000305175780	1.629999995231628400	354	1.09000003337860100	37.779998779296875	6.4099998474121090	17.3999996185302730	279	9.80000019073486300	92.6399993896484400	10.57999992370605600	5.9000000953674320	2.00000000000000000	33.70000076293945000	3.5000000000000000	118.69999694824220	33.20999908447265600	95.099998474121100	34.000000000000000	357.0000000000000000
141	130	85	33	77	174	61	82	1	43.700000762939450	4.7600002288818360	3.9900000095367430	75.300003051757810	5.17000007629394500	1.269999980926513700	262.50000000000000	.129999995231628420	263	1.12000000476837160	36.849998474121094	4.8099999427795410	24.7999992370605470	264	5.09999990463256800	103.2399978637695200	4.94000005722045900	3.9000000953674320	1.29999995231628420	33.50000000000000000	3.9000000953674320	133.00000000000000	36.95999908447265600	93.800003051757800	33.799999237060550	360.0000000000000000
9	130	85	33	77	174	61	75	2	43.900001525878906	4.4499998092651370	5.9699997901916500	76.199996948242190	5.11999988555908200	2.039999961853027300	275.60000610351560	1.000000000000000000	191	1.01999998092651370	48.529998779296875	18.6900005340576170	34.9000015258789060	835	7.59999990463256800	198.7400054931641000	3.81999993324279800	8.3299999237060550	3.38000011444091800	40.59999847412109400	4.2300000190734860	130.00000000000000	42.40000152587890600	100.400001525878900	30.700000762939453	305.0000000000000000
143	130	85	33	77	174	61	87	1	45.000000000000000	12.0500001907348630	6.7899999618530270	103.400001525878900	4.46999979019165000	.980000019073486400	554.09997558593750	2.220000028610229500	261	1.10000002384185800	36.630001068115234	14.9300003051757800	45.7999992370605500	224	85.40000152587890000	204.1999969482422000	41.81999969482422000	5.2699999809265140	1.23000001907348630	23.20000076293945300	4.6500000953674320	140.00000000000000	44.29999923706055000	95.300003051757800	30.100000381469727	315.0000000000000000
145	130	85	33	77	174	61	102	2	38.299999237060550	4.7500000000000000	7.7699999809265140	116.599998474121100	3.60999989509582500	.819999992847442600	265.29998779296875	.680000007152557400	228	1.46000003814697290	42.590000152587890	4.4499998092651370	37.7999992370605500	452	7.59999990463256800	117.9499969482422000	6.44000005722045900	4.6599998474121090	2.59999990463256840	55.70000076293945000	3.2999999523162840	101.00000000000000	32.40000152587890600	98.300003051757800	30.600000381469727	311.0000000000000000
146	130	85	33	77	174	61	103	2	36.099998474121094	7.0300002098083500	5.4000000953674320	93.099998474121100	4.86999988555908200	.970000028610229600	220.30000305175780	16.790000915527344000	272	1.67999994754791260	28.309999465942383	6.0000000000000000	17.6000003814697270	363	8.80000019073486300	87.4100036621093800	10.06999969482422000	4.7500000000000000	2.25999999046325700	47.40000152587890600	3.0499999523162840	89.00000000000000	27.50000000000000000	90.099998474121100	29.000000000000000	322.0000000000000000
147	130	85	33	77	174	61	79	2	45.000000000000000	4.2399997711181640	7.9899997711181640	101.699996948242200	4.44999980926513700	.930000007152557400	260.60000610351560	1.230000019073486300	258	1.60000002384185800	40.770000457763670	4.3400001525878910	44.9000015258789060	402	5.40000009536743200	176.9600067138672000	3.04999995231628400	7.0599999427795410	2.30999994277954100	32.59999847412109400	4.0999999046325680	138.00000000000000	43.20000076293945000	105.300003051757800	33.599998474121094	319.0000000000000000
148	130	85	33	77	174	61	84	1	41.900001525878906	5.4200000762939450	7.4400000572204590	78.699996948242190	5.21000003814697300	.990000009536743200	252.19999694824220	1.090000033378601000	250	1.19000005722045900	46.200000762939450	14.8000001907348630	43.2000007629394500	460	5.80000019073486300	85.5899963378906200	6.78000020980835000	6.1399998664855960	2.50999999046325700	40.79999923706055000	4.4600000381469730	136.00000000000000	42.70000076293945000	95.699996948242200	30.500000000000000	319.0000000000000000
149	130	85	33	77	174	61	88	2	39.900001525878906	4.0100002288818360	7.2100000381469730	113.599998474121100	3.19000005722045900	.529999971389770500	250.30000305175780	.689999997615814200	356	.86000001430511470	42.060001373291016	6.6900000572204590	62.4000015258789060	724	6.69999980926513700	155.6100006103515600	4.30999994277954100	7.1999998092651370	3.09999990463256840	43.00000000000000000	4.0999999046325680	140.00000000000000	38.11999893188476600	92.500000000000000	34.000000000000000	367.0000000000000000
150	130	85	33	77	174	61	81	1	42.900001525878906	5.0999999046325680	5.4699997901916500	86.000000000000000	4.11999988555908200	.649999976158142100	264.39999389648440	.529999971389770500	349	1.60000002384185800	43.840000152587890	4.7800002098083500	59.5000000000000000	484	5.40000009536743200	85.4000015258789000	6.32000017166137700	5.7199997901916500	1.96000003814697290	34.20000076293945000	4.2899999618530270	139.00000000000000	42.79999923706055000	99.800003051757800	32.299999237060550	324.0000000000000000
153	130	85	33	77	174	61	84	2	42.599998474121094	6.3699998855590820	6.2399997711181640	67.000000000000000	5.21999979019165000	1.919999957084656000	267.20001220703125	13.829999923706056000	239	.93000000715255740	52.200000762939450	16.1100006103515620	28.0000000000000000	274	8.39999961853027300	72.1900024414062500	11.64000034332275400	5.3299999237060550	2.07999992370605470	39.00000000000000000	3.8199999332427980	110.00000000000000	34.29999923706055000	89.800003051757810	28.700000762939453	319.0000000000000000
10	130	85	33	77	174	61	71	2	45.400001525878906	4.9499998092651370	7.0900001525878910	84.099998474121100	5.92000007629394500	.790000021457672100	246.60000610351560	.439999997615814200	293	1.26999998092651370	43.310001373291016	15.9700002670288090	80.0999984741211000	483	14.50000000000000000	120.1699981689453300	12.06999969482422000	5.8499999046325680	2.01999998092651370	34.40000152587890600	4.2699999809265140	143.00000000000000	43.59999847412109400	102.099998474121100	33.500000000000000	328.0000000000000000
11	130	85	33	77	174	61	66	1	46.700000762939450	5.1100001335144040	4.5500001907348630	84.800003051757810	4.38999986648559600	.550000011920929000	255.89999389648440	.720000028610229500	331	1.57000005245208740	47.950000762939450	5.0700001716613770	39.7000007629394500	412	7.19999980926513700	175.8099975585937500	4.09999990463256800	6.5999999046325680	2.79999995231628400	43.00000000000000000	4.5000000000000000	150.80000305175780	42.22999954223633000	94.699996948242200	33.799999237060550	357.0000000000000000
12	130	85	33	77	174	61	75	2	41.299999237060550	4.9200000762939450	7.3899998664855960	86.099998474121100	3.89000010490417500	.560000002384185800	245.60000610351560	.889999985694885300	243	1.71000003814697290	46.400001525878906	6.9099998474121090	46.5000000000000000	313	10.30000019073486300	42.4399986267089840	24.27000045776367200	5.9000000953674320	2.00000000000000000	33.59999847412109400	4.1999998092651370	142.19999694824220	38.65000152587890600	92.900001525878900	34.200000762939450	368.0000000000000000
13	130	85	33	77	174	61	66	1	47.500000000000000	5.8899998664855960	5.6399998664855960	97.599998474121100	4.67000007629394500	.839999973773956300	278.39999389648440	.219999998807907100	282	1.27999997138977050	48.840000152587890	8.8400001525878900	67.3000030517578100	715	5.80000019073486300	60.5800018310546900	9.56999969482422000	3.7999999523162840	1.20000004768371580	31.60000038146972700	4.5999999046325680	155.30000305175780	42.11999893188476600	92.099998474121100	33.900001525878906	369.0000000000000000
167	130	85	33	77	174	61	92	2	34.000000000000000	6.2199997901916500	7.1599998474121090	69.400001525878900	3.86999988555908200	.699999988079071000	161.30000305175780	.860000014305114700	418	1.44000005722045900	47.479999542236330	5.8499999046325680	23.3999996185302730	389	36.20000076293945000	132.7299957275390600	27.27000045776367200	4.9000000953674320	1.29999995231628420	26.70000076293945300	4.8000001907348630	155.10000610351562	43.15000152587890600	90.500000000000000	32.500000000000000	359.0000000000000000
168	130	85	33	77	174	61	91	1	34.000000000000000	4.6700000762939450	8.9799995422363280	37.000000000000000	2.88000011444091800	.620000004768371600	228.80000305175780	.460000008344650200	150	1.19000005722045900	53.740001678466800	6.1399998664855960	26.8999996185302730	225	45.00000000000000000	96.3600006103515600	46.70000076293945000	2.7000000476837160	.69999998807907100	26.20000076293945300	3.0999999046325684	103.80000305175780	28.93000030517578000	95.000000000000000	34.099998474121094	359.0000000000000000
170	130	85	33	77	174	61	90	2	42.799999237060550	4.5399999618530270	8.9700002670288090	91.400001525878900	3.72000002861022950	.750000000000000000	276.60000610351560	.860000014305114700	386	1.53999996185302710	61.459999084472656	5.1999998092651370	65.1999969482421900	414	14.80000019073486300	100.7799987792968800	14.68999958038330000	4.8000001907348630	1.20000004768371580	25.20000076293945300	3.7000000476837160	129.89999389648438	36.22000122070312500	97.400001525878900	34.900001525878906	359.0000000000000000
171	130	85	33	77	174	61	91	2	45.400001525878906	4.9800000190734860	6.3499999046325680	107.000000000000000	6.23999977111816400	2.349999904632568400	262.50000000000000	1.659999966621399000	433	.93000000715255740	57.240001678466800	6.1399998664855960	40.4000015258789060	836	7.30000019073486300	41.3499984741210940	17.64999961853027300	5.8000001907348630	1.89999997615814200	33.59999847412109400	4.4000000953674320	135.69999694824220	37.40000152587890600	85.599998474121100	31.000000000000000	363.0000000000000000
176	130	85	33	77	174	61	82	1	44.700000762939450	6.7800002098083500	6.7500000000000000	71.099998474121100	5.13999986648559600	.839999973773956300	317.79998779296875	.330000013113021850	323	1.60000002384185800	55.110000610351560	5.3400001525878910	32.5999984741210940	450	20.79999923706054700	209.1999969482422000	9.93999958038330000	5.4400000572204590	1.83000004291534400	33.59999847412109400	3.8399999141693110	114.00000000000000	36.70000076293945000	95.500000000000000	29.700000762939453	311.0000000000000000
177	130	85	33	77	174	61	83	2	43.900001525878906	5.1599998474121090	5.2600002288818360	63.799999237060550	5.28999996185302700	2.569999933242798000	257.79998779296875	4.739999771118164000	313	1.00999999046325680	52.930000305175780	7.2199997901916500	23.8999996185302730	654	2.59999990463256840	152.3099975585937500	1.71000003814697290	6.0399999618530270	2.40000009536743160	39.70000076293945000	4.2899999618530270	128.00000000000000	41.50000000000000000	96.800003051757800	29.799999237060547	308.0000000000000000
14	130	85	33	77	174	61	68	1	42.400001525878906	5.3699998855590820	4.5999999046325680	71.300003051757810	4.26999998092651400	.540000021457672100	221.30000305175780	6.530000209808350000	230	1.15999996662139900	46.750000000000000	4.8099999427795410	45.2999992370605500	525	10.19999980926513700	53.1800003051757800	19.18000030517578000	5.5300002098083500	1.47000002861022950	26.50000000000000000	4.4299998283386230	137.00000000000000	42.20000076293945000	95.300003051757800	30.899999618530273	325.0000000000000000
187	130	85	33	77	174	61	84	2	45.299999237060550	6.6500000953674320	6.8099999427795410	68.800003051757810	5.23000001907348600	2.490000009536743000	265.29998779296875	1.539999961853027100	393	.77999997138977050	52.189998626708984	4.6900000572204590	28.0000000000000000	312	3.20000004768371600	75.9199981689453100	4.21000003814697300	5.3200001716613770	1.74000000953674320	32.70000076293945000	3.6400001049041750	114.00000000000000	37.79999923706055000	103.699996948242200	31.200000762939453	301.0000000000000000
194	130	85	33	77	174	61	80	2	39.599998474121094	5.8400001525878910	3.7599999904632570	72.000000000000000	2.78999996185302730	.769999980926513700	224.10000610351560	1.230000019073486300	347	1.40999996662139900	41.990001678466800	7.0799999237060550	39.0000000000000000	464	5.09999990463256800	133.4499969482422000	3.81999993324279800	7.3000001907348630	2.59999990463256840	34.90000152587890600	3.5999999046325684	123.00000000000000	35.70000076293945000	98.699996948242200	34.000000000000000	345.0000000000000000
15	130	85	33	77	174	61	63	1	44.000000000000000	10.0299997329711910	3.4700000286102295	65.900001525878900	3.59999990463256840	1.389999985694885300	268.10000610351560	3.299999952316284000	236	1.00000000000000000	47.319999694824220	23.4699993133544920	38.7000007629394500	522	18.00000000000000000	142.5599975585937500	12.63000011444091800	6.0999999046325680	2.50000000000000000	40.40000152587890600	4.4000000953674320	141.19999694824220	41.20999908447265600	93.099998474121100	31.899999618530273	343.0000000000000000
197	130	85	33	77	174	61	85	2	46.200000762939450	5.0300002098083500	4.9200000762939450	86.099998474121100	5.23000001907348600	.709999978542327900	285.89999389648440	.600000023841857900	362	1.26999998092651370	47.990001678466800	13.7200002670288090	38.5999984741210940	542	21.10000038146972700	200.9799957275390300	10.50000000000000000	6.1900000572204590	1.12999999523162840	18.20000076293945300	4.2500000000000000	131.00000000000000	41.00000000000000000	96.500000000000000	30.799999237060547	319.0000000000000000
198	130	85	33	77	174	61	85	1	46.900001525878906	4.9899997711181640	2.5999999046325684	74.500000000000000	3.96000003814697270	1.159999966621399000	248.39999389648440	1.129999995231628400	346	.88999998569488530	47.619998931884766	13.2100000381469730	52.5000000000000000	423	20.79999923706054700	78.7500000000000000	26.40999984741211000	6.9400000572204590	1.98000001907348630	28.60000038146972700	4.9699997901916500	158.00000000000000	48.79999923706055000	98.199996948242200	31.700000762939453	323.0000000000000000
199	130	85	33	77	174	61	92	2	38.799999237060550	4.7600002288818360	3.6199998855590820	66.300003051757810	3.98000001907348630	.759999990463256800	247.50000000000000	2.809999942779541000	464	1.13999998569488530	44.630001068115234	20.4300003051757800	41.2000007629394500	564	26.79999923706054700	98.8899993896484400	27.10000038146972700	6.5100002288818360	1.87999999523162840	28.79999923706054700	3.9600000381469727	129.00000000000000	39.59999847412109400	100.199996948242200	32.700000762939450	326.0000000000000000
200	130	85	33	77	174	61	85	2	44.799999237060550	5.4800000190734860	4.5500001907348630	71.900001525878900	5.80999994277954100	1.909999966621399000	250.30000305175780	1.580000042915344200	255	1.01999998092651370	47.799999237060550	4.6900000572204590	33.5000000000000000	766	27.29999923706054700	49.2999992370605500	55.38000106811523400	5.8200001716613770	2.06999993324279800	35.59999847412109400	3.9200000762939458	120.00000000000000	38.00000000000000000	97.000000000000000	30.700000762939453	316.0000000000000000
16	130	85	33	77	174	61	75	2	43.799999237060550	6.5100002288818360	2.7000000476837160	49.500000000000000	5.17999982833862300	1.720000028610229500	267.20001220703125	1.240000009536743200	148	1.65999996662139900	48.650001525878906	10.2500000000000000	36.2000007629394500	422	27.20000076293945300	41.6399993896484400	65.31999969482422000	4.8699998855590820	2.32999992370605470	47.79999923706055000	3.4900000095367430	108.00000000000000	33.90000152587890600	97.099998474121100	31.000000000000000	319.0000000000000000
17	130	85	33	77	174	61	74	2	48.799999237060550	5.5999999046325680	3.8699998855590820	60.299999237060550	4.80000019073486300	2.170000076293945300	246.60000610351560	.330000013113021850	286	1.03999996185302710	49.090000152587890	22.1700000762939450	35.2000007629394500	749	26.89999961853027300	21.4799995422363280	125.23000335693360000	7.2500000000000000	2.15000009536743160	29.60000038146972700	4.5999999046325680	149.00000000000000	45.20000076293945000	98.199996948242200	32.299999237060550	329.0000000000000000
210	130	85	33	77	174	61	90	1	43.799999237060550	6.0300002098083500	9.3400001525878900	89.400001525878900	3.86999988555908200	.500000000000000000	272.79998779296875	3.460000038146972700	237	1.95000004768371600	55.549999237060550	8.3000001907348630	54.5999984741210940	395	131.69999694824220000	236.1399993896484400	55.77000045776367000	3.9300000667572020	1.13999998569488530	28.89999961853027300	3.6300001144409180	111.00000000000000	34.40000152587890600	94.800003051757800	30.500000000000000	321.0000000000000000
212	130	85	33	77	174	61	100	2	36.900001525878906	5.5900001525878910	4.1900000572204590	140.100006103515620	6.53000020980835000	3.309999942779541000	225.89999389648440	20.190000534057617000	451	1.01999998092651370	46.659999847412110	8.1599998474121100	23.1000003814697270	281	26.29999923706054700	33.2599983215332000	79.06999969482422000	7.1999998092651370	2.20000004768371600	30.10000038146972700	3.7999999523162840	113.90000152587890	31.62000083923340000	84.000000000000000	30.299999237060547	360.0000000000000000
213	130	85	33	77	174	61	101	2	41.599998474121094	5.4299998283386230	4.5300002098083500	68.199996948242190	3.83999991416931100	2.140000104904175000	229.69999694824220	.660000026226043700	337	.87999999523162840	49.229999542236330	6.9299998283386230	33.0000000000000000	245	26.29999923706054700	40.8499984741210940	64.37999725341797000	4.8200001716613770	1.78999996185302710	37.20000076293945000	3.7799999713897705	116.00000000000000	36.59999847412109400	96.800003051757800	30.600000381469727	316.0000000000000000
18	130	85	33	77	174	61	72	1	48.700000762939450	5.8200001716613770	5.1199998855590820	69.300003051757810	5.17999982833862300	3.200000047683716000	262.50000000000000	4.929999828338623000	399	.88999998569488530	39.889999389648440	48.2299995422363300	44.5000000000000000	587	26.00000000000000000	110.5100021362304800	23.53000068664550800	7.6999998092651370	2.64000010490417500	34.29999923706055000	5.0000000000000000	155.00000000000000	47.70000076293945000	95.400001525878900	30.899999618530273	324.0000000000000000
215	130	85	33	77	174	61	88	2	39.700000762939450	5.8299999237060550	3.2699999809265137	64.800003051757810	3.00999999046325700	.479999989271163940	246.60000610351560	.129999995231628420	299	1.64999997615814200	53.369998931884766	4.3299999237060550	42.7000007629394500	711	33.59999847412109400	146.2899932861328000	22.96999931335449200	5.7500000000000000	1.67999994754791260	29.20000076293945300	4.5300002098083500	136.00000000000000	41.09999847412109400	90.800003051757800	30.100000381469727	332.0000000000000000
216	130	85	33	77	174	61	78	1	45.799999237060550	6.8000001907348630	3.6600000858306890	69.400001525878900	5.07000017166137700	1.529999971389770500	371.29998779296870	.239999994635581970	286	1.21000003814697290	55.630001068115234	12.0600004196167000	41.0999984741210940	469	24.89999961853027300	82.5699996948242200	30.15999984741211000	5.3000001907348630	1.60000002384185800	30.70000076293945300	5.3000001907348630	155.19999694824220	43.29000091552734400	82.099998474121100	29.399999618530273	359.0000000000000000
19	130	85	33	77	174	61	60	1	48.900001525878906	6.2199997901916500	4.7600002288818360	97.500000000000000	5.67999982833862300	2.099999904632568400	256.89999389648440	.769999980926513700	370	1.22000002861022950	56.979999542236330	19.9300003051757800	54.7999992370605500	895	25.00000000000000000	185.5299987792968800	13.47000026702880900	6.2300000190734860	2.40000009536743160	38.40000152587890600	5.3800001144409180	171.00000000000000	51.90000152587890600	96.599998474121100	31.700000762939453	328.0000000000000000
225	130	85	33	77	174	61	81	1	42.299999237060550	5.4600000381469730	5.6100001335144040	79.300003051757810	4.03000020980835000	2.029999971389770500	240.00000000000000	.740000009536743200	470	.94999998807907100	44.779998779296875	6.7100000381469730	59.5000000000000000	466	21.29999923706054700	106.2600021362304800	20.04999923706054700	4.6599998474121090	1.13999998569488530	24.29999923706054700	4.3899998664855960	140.00000000000000	43.20000076293945000	98.199996948242200	31.799999237060547	323.0000000000000000
226	130	85	33	77	174	61	83	2	45.500000000000000	4.7399997711181640	6.5999999046325680	83.800003051757810	5.67000007629394500	1.240000009536743200	247.50000000000000	2.549999952316284000	265	1.36000001430511470	66.860000610351560	14.3699998855590820	66.0999984741211000	255	25.20000076293945300	91.4000015258789000	27.56999969482422000	6.1999998092651370	2.59999990463256840	41.20000076293945000	4.9000000953674320	161.39999389648438	44.99000167846680000	91.300003051757800	32.799999237060550	359.0000000000000000
20	130	85	33	77	174	61	64	1	48.099998474121094	4.5199999809265140	4.4299998283386230	70.199996948242190	4.63999986648559600	1.210000038146972900	257.79998779296875	.310000002384185800	274	1.50000000000000000	55.659999847412110	14.1499996185302720	50.2000007629394500	267	24.29999923706054700	119.3099975585937600	20.37000083923340000	10.3000001907348630	2.70000004768371600	26.10000038146972700	4.8000001907348630	154.60000610351562	43.59000015258789000	90.000000000000000	31.899999618530273	355.0000000000000000
21	130	85	33	77	174	61	64	1	43.299999237060550	5.4499998092651370	5.9600000381469730	65.900001525878900	4.61000013351440400	.839999973773956300	275.60000610351560	.270000010728836060	214	1.90999996662139900	50.470001220703125	8.2299995422363280	35.7000007629394500	370	26.20000076293945300	141.8300018310547000	18.46999931335449200	5.8000001907348630	2.00000000000000000	34.20000076293945000	4.5000000000000000	151.30000305175780	41.40000152587890600	92.300003051757800	33.700000762939450	366.0000000000000000
230	130	85	33	77	174	61	81	1	42.400001525878906	7.5300002098083500	4.8699998855590820	60.099998474121094	4.09999990463256800	.899999976158142100	303.79998779296875	.479999989271163940	199	1.50999999046325680	50.759998321533200	19.2800006866455080	41.5000000000000000	673	26.89999961853027300	194.4799957275390300	13.82999992370605600	8.8999996185302730	3.20000004768371600	36.50000000000000000	3.4000000953674316	110.30000305175780	32.18000030517578000	96.000000000000000	32.900001525878906	343.0000000000000000
22	130	85	33	77	174	61	71	2	46.599998474121094	5.4099998474121090	9.7799997329711910	107.800003051757800	4.48999977111816400	1.029999971389770500	318.79998779296875	.029999999329447743	466	1.77999997138977050	51.470001220703125	14.0100002288818360	45.4000015258789060	9998	25.20000076293945300	44.0099983215332000	57.25999832153320000	7.1900000572204590	1.65999996662139900	23.10000038146972700	4.9499998092651370	153.00000000000000	48.00000000000000000	96.900001525878900	30.899999618530273	319.0000000000000000
238	130	85	33	77	174	61	78	1	46.700000762939450	4.8899998664855960	4.1399998664855960	73.199996948242190	4.92999982833862300	.699999988079071000	245.60000610351560	4.440000057220459000	241	1.23000001907348630	40.569999694824220	17.7600002288818360	42.7999992370605500	865	29.29999923706054700	72.3899993896484400	40.47999954223633000	9.5600004196167000	2.51999998092651370	26.29999923706054700	3.9300000667572020	124.00000000000000	36.50000000000000000	92.900001525878900	31.500000000000000	339.0000000000000000
23	130	85	33	77	174	61	64	2	49.799999237060550	6.1999998092651370	6.1199998855590820	90.699996948242200	4.73000001907348600	1.539999961853027100	286.89999389648440	.589999973773956300	448	1.08000004291534420	53.349998474121094	30.3199996948242200	59.9000015258789060	681	23.89999961853027300	125.6399993896484400	19.02000045776367200	9.3199996948242200	2.75000000000000000	29.50000000000000000	5.0300002098083500	151.00000000000000	46.79999923706055000	93.099998474121100	30.000000000000000	322.0000000000000000
24	130	85	33	77	174	61	71	1	38.900001525878906	6.1399998664855960	6.5900001525878910	47.200000762939450	3.39000010490417500	.449999988079071040	225.89999389648440	.330000013113021850	224	1.05999994277954100	39.950000762939450	9.0299997329711910	43.9000015258789060	438	22.29999923706054700	61.6500015258789060	36.16999816894531000	3.9400000572204590	.91000002622604360	22.89999961853027300	3.9500000476837160	128.00000000000000	40.29999923706055000	102.000000000000000	32.400001525878906	317.0000000000000000
25	130	85	33	77	174	61	61	2	46.000000000000000	5.2600002288818360	3.4800000190734863	66.000000000000000	3.06999993324279800	.400000005960464500	241.89999389648440	.209999993443489070	245	1.38999998569488530	41.919998168945310	4.9800000190734860	41.0000000000000000	381	14.19999980926513700	119.1299972534179500	11.92000007629394400	3.6099998950958250	.89999997615814210	24.79999923706054700	4.6599998474121090	141.00000000000000	42.29999923706055000	90.699996948242200	30.200000762939453	334.0000000000000000
249	130	85	33	77	174	61	82	1	44.500000000000000	5.0399999618530270	7.5900001525878910	104.400001525878900	4.07999992370605500	.800000011920929000	255.00000000000000	.330000013113021850	285	1.80999994277954100	41.580001831054690	14.2200002670288090	58.2000007629394500	727	26.70000076293945300	181.1699981689453000	14.73999977111816400	5.8000001907348630	1.04999995231628420	18.00000000000000000	3.9100000858306890	130.00000000000000	40.50000000000000000	103.699996948242200	33.200000762939450	320.0000000000000000
251	130	85	33	77	174	61	79	2	48.200000762939450	5.6900000572204590	6.7899999618530270	82.800003051757810	4.55000019073486300	2.150000095367431600	290.60000610351560	.259999990463256840	356	.91000002622604360	38.220001220703125	8.1599998474121100	35.5000000000000000	306	28.79999923706054700	73.5800018310546900	39.13999938964844000	6.9899997711181640	2.01999998092651370	28.89999961853027300	4.0199999809265140	121.00000000000000	38.90000152587890600	96.699996948242200	30.100000381469727	311.0000000000000000
252	130	85	33	77	174	61	93	1	44.400001525878906	5.4499998092651370	7.3699998855590820	78.800003051757810	5.11000013351440400	.819999992847442600	261.60000610351560	1.679999947547912600	370	1.62999999523162840	22.472999572753903	11.5500001907348630	46.2000007629394500	220	18.79999923706054700	88.8899993896484400	21.14999961853027300	3.7400000095367430	1.65999996662139900	24.60000038146972700	3.8499999046325680	130.00000000000000	40.79999923706055000	105.800003051757800	33.799999237060550	320.0000000000000000
253	130	85	33	77	174	61	82	2	47.000000000000000	6.0500001907348630	7.0500001907348630	76.800003051757810	4.53999996185302700	.790000021457672100	305.60000610351560	1.889999985694885300	309	1.54999995231628420	44.380001068115234	8.0900001525878900	33.7999992370605500	512	19.89999961853027300	131.8699951171875000	15.09000015258789000	3.1700000762939453	1.09000003337860100	34.29999923706055000	4.3800001144409180	141.00000000000000	45.79999923706055000	104.699996948242200	32.299999237060550	309.0000000000000000
26	130	85	33	77	174	61	75	1	49.000000000000000	6.8699998855590820	3.9200000762939458	83.099998474121100	5.03000020980835000	.649999976158142100	304.70001220703125	.259999990463256840	373	2.49000000953674300	44.659999847412110	6.7100000381469730	61.2999992370605500	290	25.39999961853027300	152.5800018310547000	16.64999961853027300	4.5999999046325680	1.79999995231628420	39.90000152587890600	4.6999998092651370	144.30000305175780	41.81000137329101600	89.199996948242190	30.799999237060547	345.0000000000000000
256	130	85	33	77	174	61	89	2	35.799999237060550	6.8200001716613770	5.6100001335144040	75.900001525878900	4.09000015258789100	.860000014305114700	222.19999694824220	8.270000457763672000	304	.99000000953674320	48.650001525878906	7.4400000572204590	27.1000003814697270	181	36.20000076293945000	70.7300033569336000	51.18000030517578000	4.6999998092651370	2.50000000000000000	52.40000152587890600	2.5000000000000000	83.00000000000000	24.50000000000000000	98.599998474121100	33.400001525878906	339.0000000000000000
259	130	85	33	77	174	61	93	1	45.400001525878906	4.8400001525878910	9.7899999618530270	151.800003051757800	2.49000000953674300	.860000014305114700	292.70001220703125	.600000023841857900	288	1.04999995231628420	63.889999389648440	5.0900001525878910	35.0999984741210940	531	250.30000305175780000	131.6600036621093800	190.11000061035156000	3.4600000381469727	.89999997615814210	26.00000000000000000	3.1500000953674316	111.00000000000000	34.09999847412109400	108.400001525878900	35.299999237060550	326.0000000000000000
260	130	85	33	77	174	61	92	2	38.500000000000000	5.8600001335144040	9.3999996185302720	86.000000000000000	5.01999998092651400	.930000007152557400	259.29998779296875	.899999976158142100	245	1.42999994754791260	63.319999694824220	5.9299998283386230	41.4000015258789060	553	108.09999847412110000	165.4499969482422000	65.33999633789062000	4.1199998855590820	1.09000003337860100	26.39999961853027300	3.7100000381469727	118.00000000000000	36.09999847412109400	97.300003051757800	31.799999237060547	327.0000000000000000
27	130	85	33	77	174	61	62	1	43.500000000000000	3.8900001049041750	7.7699999809265140	64.500000000000000	3.58999991416931150	.579999983310699500	255.50000000000000	.460000008344650200	199	1.22000002861022950	66.169998168945310	3.6500000953674320	72.5000000000000000	836	9.89999961853027200	58.1899986267089840	17.01000022888183600	4.3800001144409180	1.26999998092651370	28.79999923706054700	4.0300002098083500	130.00000000000000	39.29999923706055000	97.500000000000000	32.200000762939450	331.0000000000000000
265	130	85	33	77	174	61	89	2	43.599998474121094	5.4000000953674320	6.5100002288818360	79.699996948242190	3.50000000000000000	1.210000038146972900	263.10000610351560	1.000000000000000000	421	.95999997854232800	65.650001525878900	2.2200000286102295	36.2999992370605500	451	2.09999990463256840	47.8499984741210940	4.38999986648559600	8.2600002288818360	2.08999991416931150	25.39999961853027300	3.5699999332427980	108.00000000000000	33.70000076293945000	94.199996948242200	30.200000762939453	320.0000000000000000
266	130	85	33	77	174	61	100	2	40.099998474121094	8.1000003814697270	9.3699998855590820	107.900001525878900	5.59999990463256800	2.650000095367431600	247.80000305175780	1.570000052452087400	403	.74000000953674320	70.360000610351560	2.6900000572204590	24.6000003814697270	534	50.50000000000000000	64.1100006103515600	78.76999664306640000	4.7100000381469730	1.57000005245208740	33.29999923706055000	2.9700000286102295	86.00000000000000	26.39999961853027300	88.699996948242190	28.899999618530273	326.0000000000000000
28	130	85	33	77	174	61	75	1	44.900001525878906	3.7799999713897705	4.7199997901916500	84.300003051757810	6.98999977111816400	1.230000019073486300	261.20001220703125	43.709999084472656000	414	1.62000000476837160	61.610000610351560	7.1300001144409180	35.2999992370605500	795	5.50000000000000000	175.4799957275390600	3.13000011444091800	4.7800002098083500	1.11000001430511470	23.29999923706054700	4.5000000000000000	139.00000000000000	41.20000076293945000	91.599998474121100	31.000000000000000	338.0000000000000000
268	130	85	33	77	174	61	84	2	43.400001525878906	8.2799997329711910	10.1999998092651370	71.500000000000000	5.44999980926513700	.779999971389770500	309.89999389648440	1.210000038146972900	317	2.00999999046325700	66.360000610351560	3.6500000953674320	35.2000007629394500	805	10.89999961853027200	121.5100021362304800	8.97000026702880900	3.7599999904632570	.75000000000000000	19.89999961853027300	3.5999999046325684	119.00000000000000	36.29999923706055000	100.699996948242200	32.900001525878906	327.0000000000000000
29	130	85	33	77	174	61	64	1	35.599998474121094	3.2200000286102295	6.1199998855590820	69.300003051757810	4.36999988555908200	1.029999971389770500	218.19999694824220	3.069999933242798000	290	1.21000003814697290	67.309997558593750	2.8099999427795410	21.2999992370605470	457	2.00000000000000000	83.1999969482421900	2.40000009536743160	4.8400001525878910	.85000002384185790	17.39999961853027300	3.1400001049041750	107.00000000000000	36.29999923706055000	115.599998474121100	34.200000762939450	296.0000000000000000
30	130	85	33	77	174	61	75	2	44.400001525878906	4.5900001525878910	6.0999999046325680	62.900001525878906	5.01000022888183600	.939999997615814200	261.20001220703125	.289999991655349730	284	2.42000007629394530	65.220001220703120	1.2599999904632568	28.2000007629394530	301	3.29999995231628400	84.9100036621093800	3.89000010490417500	4.5700001716613770	1.14999997615814200	25.20000076293945300	4.1700000762939450	142.00000000000000	44.79999923706055000	107.300003051757800	34.099998474121094	318.0000000000000000
31	130	85	33	77	174	61	68	1	44.700000762939450	3.8299999237060542	6.0799999237060550	64.500000000000000	5.48999977111816400	.740000009536743200	266.00000000000000	1.120000004768371600	232	1.75999999046325680	60.279998779296875	2.9900000095367430	49.2999992370605500	445	19.79999923706054700	260.2699890136719000	7.61000013351440400	7.5799999237060550	2.19000005722045900	28.89999961853027300	4.9899997711181640	157.00000000000000	46.40000152587890600	92.900001525878900	31.500000000000000	339.0000000000000000
280	130	85	33	77	174	61	92	2	41.900001525878906	5.1900000572204590	6.0100002288818360	89.800003051757810	3.98000001907348630	.779999971389770500	262.20001220703125	1.230000019073486300	373	1.16999995708465580	66.360000610351560	.7799999713897705	42.4000015258789060	398	3.00000000000000000	43.0299987792968750	6.96999979019165000	4.4800000190734860	.88999998569488530	19.79999923706054700	4.1199998855590820	134.00000000000000	40.90000152587890600	99.199996948242200	32.599998474121094	329.0000000000000000
32	130	85	33	77	174	61	67	1	44.400001525878906	7.5999999046325680	6.7199997901916500	66.500000000000000	3.84999990463256800	1.240000009536743200	270.79998779296875	1.350000023841858000	308	1.00000000000000000	56.099998474121094	5.8099999427795410	41.7999992370605500	528	1.79999995231628420	121.6500015258789000	1.48000001907348630	5.4600000381469730	1.19000005722045900	21.79999923706054700	4.4800000190734860	140.00000000000000	43.00000000000000000	95.900001525878900	31.299999237060547	326.0000000000000000
33	130	85	33	77	174	61	66	2	42.099998474121094	7.8200001716613770	4.9899997711181640	69.599998474121100	4.48000001907348600	.889999985694885300	309.00000000000000	.409999996423721300	209	1.52999997138977050	62.180000305175780	2.1199998855590820	62.7999992370605500	290	3.40000009536743160	34.9300003051757800	9.72999954223632800	3.9200000762939458	.95999997854232800	24.39999961853027300	4.5000000000000000	134.00000000000000	42.70000076293945000	94.900001525878900	29.700000762939453	313.0000000000000000
34	130	85	33	77	174	61	64	1	41.299999237060550	8.4499998092651370	7.6799998283386230	63.799999237060550	4.57000017166137700	.980000019073486400	244.00000000000000	1.370000004768371600	305	1.51999998092651370	57.810001373291016	3.1099998950958250	68.8000030517578100	446	2.00000000000000000	44.2700004577636700	4.51999998092651400	4.3000001907348630	1.47000002861022950	34.00000000000000000	4.4400000572204590	138.00000000000000	41.59999847412109400	93.800003051757800	31.100000381469727	332.0000000000000000
35	130	85	33	77	174	61	67	2	45.500000000000000	4.0100002288818360	4.5500001907348630	67.800003051757810	3.85999989509582500	.860000014305114700	264.10000610351560	.930000007152557400	274	1.37999999523162840	60.849998474121094	1.7799999713897705	45.2000007629394500	751	13.19999980926513700	24.4300003051757800	54.02999877929687500	3.9000000953674320	1.29999995231628420	33.00000000000000000	4.5999999046325680	148.80000305175780	41.40000152587890600	89.500000000000000	32.200000762939450	359.0000000000000000
36	130	85	33	77	174	61	73	2	43.200000762939450	6.1500000953674320	7.7399997711181640	69.900001525878900	4.34999990463256800	2.660000085830688500	262.20001220703125	2.380000114440918000	299	.83999997377395630	54.950000762939450	1.9199999570846560	36.7000007629394500	422	3.20000004768371600	85.6100006103515600	3.74000000953674300	6.8000001907348630	3.29999995231628400	49.20000076293945000	4.1999998092651370	133.89999389648438	37.68999862670898400	90.699996948242200	32.200000762939450	355.0000000000000000
292	130	85	33	77	174	61	77	1	42.500000000000000	3.8900001049041750	5.0500001907348630	75.199996948242190	3.56999993324279800	.939999997615814200	289.89999389648440	6.530000209808350000	249	1.36000001430511470	76.250000000000000	5.0900001525878910	36.0000000000000000	747	5.90000009536743200	44.3499984741210940	13.30000019073486300	4.0999999046325680	2.00000000000000000	48.59999847412109400	5.6999998092651370	129.50000000000000	38.08000183105469000	67.400001525878900	22.899999618530273	340.0000000000000000
37	130	85	33	77	174	61	71	1	45.000000000000000	4.3000001907348630	4.0399999618530270	58.000000000000000	4.78999996185302700	1.340000033378601000	241.19999694824220	.330000013113021850	197	1.67999994754791260	55.520000457763670	4.9699997901916500	40.5000000000000000	275	5.50000000000000000	77.9100036621093800	7.05999994277954100	5.0000000000000000	2.20000004768371600	44.40000152587890600	4.5000000000000000	146.30000305175780	40.40000152587890600	90.900001525878900	32.900001525878906	362.0000000000000000
38	130	85	33	77	174	61	68	2	47.099998474121094	4.1900000572204590	5.2699999809265140	73.699996948242190	5.51999998092651400	1.570000052452087400	244.00000000000000	.949999988079071000	299	1.38999998569488530	63.509998321533200	5.2699999809265140	57.4000015258789060	285	1.50000000000000000	57.5299987792968750	2.60999989509582500	6.5999999046325680	2.59999990463256840	39.70000076293945000	5.0999999046325680	158.19999694824220	43.59999847412109400	85.900001525878900	31.200000762939453	363.0000000000000000
305	130	85	33	77	174	61	89	2	43.099998474121094	4.7600002288818360	7.9000000953674320	77.199996948242190	5.09999990463256800	.759999990463256800	267.89999389648440	1.470000028610229500	370	1.37999999523162840	62.369998931884766	2.0099999904632570	41.4000015258789060	454	1.20000004768371580	100.7500000000000000	1.19000005722045900	6.1999998092651370	2.59999990463256840	41.59999847412109400	3.9000000953674320	130.30000305175780	36.22999954223633000	92.199996948242200	33.099998474121094	360.0000000000000000
307	130	85	33	77	174	61	91	1	44.599998474121094	4.6599998474121090	8.7200002670288090	104.800003051757800	4.84000015258789100	1.009999990463256800	292.70001220703125	2.099999904632568400	432	1.28999996185302710	66.930000305175780	5.1500000953674320	52.0000000000000000	351	6.00000000000000000	80.4000015258789000	7.46000003814697300	5.4000000953674320	1.89999997615814200	35.59999847412109400	4.0000000000000000	129.80000305175780	35.34999847412109400	87.500000000000000	32.200000762939450	367.0000000000000000
39	130	85	33	77	174	61	71	2	44.099998474121094	3.6300001144409180	5.1100001335144040	67.000000000000000	4.11000013351440400	.920000016689300400	260.29998779296875	.360000014305114750	238	1.53999996185302710	50.200000762939450	5.8699998855590820	41.9000015258789060	543	4.09999990463256800	169.2400054931640600	2.42000007629394530	4.8800001144409180	2.32999992370605470	47.70000076293945000	4.3899998664855960	137.00000000000000	43.79999923706055000	99.699996948242200	31.299999237060547	314.0000000000000000
315	130	85	33	77	174	61	90	2	39.400001525878906	4.7600002288818360	4.9699997901916500	80.099998474121100	3.55999994277954100	2.119999885559082000	258.29998779296875	11.699999809265137000	468	.77999997138977050	53.049999237060550	8.9799995422363280	36.7999992370605500	513	2.09999990463256840	70.1800003051757800	2.99000000953674300	5.1999998092651370	1.34000003337860100	25.70000076293945300	3.6800000667572020	105.00000000000000	34.20000076293945000	92.900001525878900	28.600000381469727	308.0000000000000000
320	130	85	33	77	174	61	76	1	42.200000762939450	4.1799998283386230	6.8299999237060550	74.400001525878900	4.34999990463256800	.850000023841857900	266.89999389648440	.819999992847442600	306	1.05999994277954100	59.139999389648440	3.1700000762939453	42.2999992370605500	275	1.50000000000000000	45.6199989318847660	3.28999996185302730	3.1199998855590820	1.02999997138977050	32.79999923706055000	3.9600000381469727	114.00000000000000	36.20000076293945000	91.599998474121100	28.700000762939453	314.0000000000000000
323	154	83	39	84	172	60	86	1	45.000000000000000	5.7899999618530270	6.5399999618530270	81.300003051757810	4.78000020980835000	1.110000014305114700	223.80000305175780	2.549999952316284000	287	1.41999995708465580	42.490001678466800	6.6599998474121090	37.9000015258789060	782	3.29999995231628400	84.6699981689453100	3.90000009536743200	5.8099999427795410	1.52999997138977050	26.39999961853027300	5.1100001335144040	170.00000000000000	52.29999923706055000	102.199996948242200	33.299999237060550	326.0000000000000000
330	160	79	25	72	145	42	88	2	41.299999237060550	4.5900001525878910	5.0500001907348630	66.000000000000000	4.80000019073486300	.879999995231628400	277.50000000000000	7.690000057220459000	208	1.45000004768371580	61.669998168945310	12.2200002670288090	17.8999996185302730	333	7.30000019073486300	44.5699996948242200	16.37999916076660000	7.5999999046325680	1.57000005245208740	20.70000076293945300	4.2399997711181640	139.00000000000000	42.90000152587890600	101.199996948242200	32.700000762939450	323.0000000000000000
40	148	89	33	75	156	43	74	2	43.299999237060550	4.9800000190734860	6.5000000000000000	54.099998474121094	6.09999990463256800	.680000007152557400	226.60000610351560	.660000026226043700	161	1.92999994754791280	48.759998321533200	7.6900000572204590	19.1000003814697270	635	2.70000004768371600	39.6899986267089840	6.80000019073486300	4.5999999046325680	1.91999995708465600	41.70000076293945000	4.7699999809265140	142.00000000000000	43.70000076293945000	91.500000000000000	29.700000762939453	325.0000000000000000
333	150	60	48	94	177	75	90	2	42.000000000000000	5.4099998474121090	9.9499998092651370	106.500000000000000	4.36999988555908200	.529999971389770500	259.39999389648440	1.179999947547912600	250	1.39999997615814200	44.869998931884766	5.0700001716613770	14.1000003814697280	255	180.19999694824220000	25.4300003051757800	708.60998535156250000	4.6300001144409180	.88999998569488530	19.20000076293945300	4.0599999427795410	121.00000000000000	35.79999923706055000	88.099998474121100	29.799999237060547	339.0000000000000000
41	160	73	37	75	182	67	71	1	42.700000762939450	4.6599998474121090	6.7699999809265140	90.500000000000000	6.82000017166137700	.620000004768371600	231.30000305175780	.159999996423721300	327	1.62999999523162840	37.990001678466800	6.5900001525878910	22.3999996185302730	665	72.30000305175781000	45.1699981689453100	160.05999755859375000	5.9499998092651370	1.87999999523162840	31.60000038146972700	4.7800002098083500	154.00000000000000	45.59999847412109400	95.400001525878900	32.299999237060550	338.0000000000000000
42	154	80	33	74	164	59	73	1	43.700000762939450	4.8699998855590820	7.8499999046325680	75.500000000000000	3.78999996185302730	.610000014305114700	250.69999694824220	.400000005960464500	272	1.25999999046325680	61.310001373291016	4.6199998855590820	37.5999984741210940	600	7.40000009536743200	166.3300018310547000	4.44999980926513700	5.6999998092651370	2.25999999046325700	39.59999847412109400	4.1799998283386230	140.00000000000000	41.09999847412109400	98.199996948242200	33.599998474121094	342.0000000000000000
336	121	92	39	62	147	40	82	2	45.700000762939450	5.3400001525878910	7.3400001525878910	69.300003051757810	4.21000003814697300	.730000019073486300	257.39999389648440	.660000026226043700	258	1.64999997615814200	50.419998168945310	3.4500000476837160	18.0000000000000000	243	4.80000019073486300	49.5900001525878900	9.68000030517578000	5.0399999618530270	2.03999996185302730	40.40000152587890600	4.1100001335144040	136.00000000000000	42.70000076293945000	103.699996948242200	33.000000000000000	318.0000000000000000
43	159	98	35	90	175	65	68	1	41.900001525878906	4.9000000953674320	6.5300002098083500	80.500000000000000	4.73000001907348600	.810000002384185800	223.80000305175780	.230000004172325100	312	1.45000004768371580	41.310001373291016	3.4500000476837160	24.2999992370605470	9998	2.00000000000000000	142.7700042724609400	1.39999997615814200	6.1700000762939450	2.79999995231628400	45.40000152587890600	4.5199999809265140	147.00000000000000	43.59999847412109400	96.400001525878900	32.500000000000000	337.0000000000000000
44	140	80	36	88	159	56	73	1	39.299999237060550	4.7800002098083500	6.7600002288818360	67.099998474121100	5.48999977111816400	.620000004768371600	281.00000000000000	1.259999990463256800	323	1.67999994754791260	58.229999542236330	4.5900001525878910	25.7000007629394530	890	1.39999997615814200	112.2300033569336000	1.25000000000000000	4.1399998664855960	1.50000000000000000	36.29999923706055000	5.1799998283386230	158.00000000000000	46.40000152587890600	89.699996948242190	30.600000381469727	341.0000000000000000
345	183	104	27	70	170	69	90	2	43.400001525878906	5.4899997711181640	6.7199997901916500	88.900001525878900	4.63999986648559600	.810000002384185800	260.29998779296875	.009999999776482582	351	1.48000001907348630	54.720001220703125	5.4400000572204590	24.7000007629394530	880	1.50000000000000000	66.3799972534179700	2.25999999046325700	4.7500000000000000	2.56999993324279800	54.20000076293945000	4.2199997901916500	133.00000000000000	40.70000076293945000	96.500000000000000	31.500000000000000	327.0000000000000000
347	125	74	33	85	170	63	77	1	41.400001525878906	5.3200001716613770	7.5100002288818360	78.800003051757810	3.38000011444091800	.540000021457672100	228.69999694824220	1.330000042915344200	214	1.39999997615814200	55.549999237060550	5.3800001144409180	27.7000007629394530	282	4.40000009536743200	87.1500015258789000	5.05000019073486300	2.6800000667572020	1.24000000953674320	46.40000152587890600	3.3900001049041750	111.00000000000000	34.79999923706055000	102.800003051757800	32.700000762939450	319.0000000000000000
45	147	88	39	90	176	70	68	1	46.700000762939450	4.9400000572204590	6.1599998474121090	66.800003051757810	4.51999998092651400	.769999980926513700	261.20001220703125	.750000000000000000	366	1.20000004768371580	53.799999237060550	6.7300000190734860	27.5000000000000000	613	1.70000004768371580	83.9100036621093800	2.02999997138977050	5.4099998474121090	2.14000010490417500	39.59999847412109400	4.2699999809265140	142.00000000000000	42.90000152587890600	100.500000000000000	33.299999237060550	331.0000000000000000
353	157	61	26	75	150	40	105	2	36.299999237060550	4.8800001144409180	8.8000001907348630	107.300003051757800	3.61999988555908200	.689999997615814200	221.10000610351560	30.520000457763672000	328	1.53999996185302710	62.590000152587890	6.0199999809265140	6.5799999237060550	702	2.90000009536743160	140.8099975585937500	2.05999994277954100	7.4000000953674320	.88999998569488530	12.00000000000000000	3.3900001049041750	98.00000000000000	31.89999961853027300	94.099998474121100	29.000000000000000	308.0000000000000000
46	141	83	37	80	172	65	70	1	42.799999237060550	4.3400001525878910	7.6300001144409180	76.699996948242190	5.36999988555908200	.939999997615814200	232.60000610351560	.230000004172325100	262	1.65999996662139900	51.069999694824220	5.4000000953674320	37.0999984741210940	782	1.20000004768371580	110.7500000000000000	1.08000004291534420	3.1700000762939453	1.05999994277954100	33.29999923706055000	5.1100001335144040	151.00000000000000	46.00000000000000000	90.199996948242200	29.600000381469727	328.0000000000000000
361	125	83	29	80	160	50	81	2	46.900001525878906	4.6100001335144040	5.1599998474121090	60.099998474121094	5.80999994277954100	1.429999947547912600	306.10000610351560	.280000001192092900	155	1.30999994277954100	57.569999694824220	5.9099998474121090	36.5000000000000000	9998	1.00000000000000000	65.2699966430664000	1.52999997138977050	4.9800000190734860	2.08999991416931150	41.90000152587890600	3.9800000190734863	111.00000000000000	35.20000076293945000	88.400001525878900	27.899999618530273	316.0000000000000000
367	111	50	31	73	164	54	78	1	42.900001525878906	4.8400001525878910	7.4899997711181640	99.800003051757800	4.51999998092651400	.660000026226043700	245.30000305175780	.159999996423721300	364	2.03999996185302730	65.790000915527340	3.9700000286102295	32.5000000000000000	489	2.70000004768371600	44.0600013732910160	6.13000011444091800	5.8200001716613770	1.72000002861022950	29.50000000000000000	4.4000000953674320	149.00000000000000	44.29999923706055000	100.599998474121100	33.799999237060550	336.0000000000000000
47	150	90	34	83	165	60	75	1	42.000000000000000	9.7799997329711910	6.2500000000000000	66.800003051757810	4.55000019073486300	.829999983310699500	387.29998779296870	1.259999990463256800	253	1.72000002861022950	45.169998168945310	6.8800001144409180	34.4000015258789060	674	153.19999694824220000	95.5500030517578000	160.33000183105470000	5.7199997901916500	1.03999996185302710	18.10000038146972700	3.8399999141693110	130.00000000000000	39.29999923706055000	102.300003051757800	33.799999237060550	330.0000000000000000
372	145	94	32	76	160	55	86	1	39.900001525878906	4.4899997711181640	9.3699998855590820	81.400001525878900	4.51999998092651400	.819999992847442600	248.80000305175780	.370000004768371600	223	1.10000002384185800	46.009998321533200	7.9000000953674320	31.1000003814697270	562	1.79999995231628420	114.4100036621093800	1.57000005245208740	4.6199998855590820	1.86000001430511470	40.20000076293945000	4.6300001144409180	147.00000000000000	43.59999847412109400	94.300003051757800	31.700000762939453	337.0000000000000000
388	139	80	33	80	155	59	103	2	36.099998474121094	3.9900000095367430	6.4000000953674320	69.599998474121100	1.55999994277954100	.349999994039535500	199.19999694824220	1.139999985694885300	225	.62000000476837160	61.200000762939450	3.1400001049041750	19.8999996185302730	467	9.50000000000000000	76.9400024414062500	12.35000038146972800	4.6100001335144040	1.75000000000000000	38.00000000000000000	3.8199999332427980	120.00000000000000	36.00000000000000000	94.400001525878900	31.399999618530273	333.0000000000000000
410	139	80	33	80	155	59	94	1	29.000000000000000	4.2600002288818360	5.3299999237060550	67.599998474121100	2.91000008583068850	1.460000038146972900	228.10000610351560	2.450000047683716000	242	.66000002622604370	50.500000000000000	3.4000000953674316	17.5000000000000000	226	3.00000000000000000	110.8199996948242200	2.71000003814697270	4.5999999046325680	.87999999523162840	19.20000076293945300	4.2100000381469730	135.00000000000000	40.00000000000000000	94.900001525878900	31.899999618530273	337.0000000000000000
412	139	80	33	80	155	59	93	1	36.900001525878906	4.9699997901916500	5.8699998855590820	75.099998474121100	5.30999994277954100	.730000019073486300	247.30000305175780	4.030000209808350000	321	1.37999999523162840	42.779998779296875	4.2600002288818360	39.7999992370605500	688	2.09999990463256840	79.1200027465820300	2.65000009536743160	6.9000000953674320	2.52999997138977050	36.70000076293945000	4.4699997901916500	144.00000000000000	44.00000000000000000	98.500000000000000	32.299999237060550	327.0000000000000000
417	139	80	33	80	155	59	97	1	44.599998474121094	5.1700000762939450	6.1700000762939450	79.000000000000000	5.11999988555908200	1.059999942779541000	236.00000000000000	.579999983310699500	194	.87999999523162840	55.720001220703125	10.3500003814697280	36.2000007629394500	473	2.40000009536743160	31.2000007629394530	7.69000005722045900	6.1500000953674320	1.79999995231628420	29.29999923706054700	4.0100002288818360	129.00000000000000	39.59999847412109400	98.699996948242200	32.200000762939450	326.0000000000000000
418	139	80	33	80	155	59	100	2	42.299999237060550	4.9299998283386230	13.4300003051757800	112.500000000000000	4.44000005722045900	.610000014305114700	242.10000610351560	.600000023841857900	320	1.23000001907348630	60.009998321533200	3.4100000858306885	31.1000003814697270	553	3.70000004768371600	23.0900001525878900	16.02000045776367200	5.2800002098083500	1.27999997138977050	24.29999923706054700	3.6300001144409180	113.00000000000000	36.00000000000000000	99.000000000000000	31.100000381469727	314.0000000000000000
420	139	80	33	80	155	59	96	1	46.200000762939450	5.0399999618530270	10.1899995803833000	80.599998474121100	4.76000022888183600	.970000028610229600	282.20001220703125	.300000011920928960	342	1.26999998092651370	60.029998779296875	11.8699998855590820	31.5000000000000000	509	4.69999980926513700	130.4600067138672000	3.59999990463256840	5.4899997711181640	1.69000005722045900	30.79999923706054700	4.0900001525878910	131.00000000000000	39.70000076293945000	97.099998474121100	32.099998474121094	330.0000000000000000
422	139	80	33	80	155	59	91	2	44.700000762939450	4.6100001335144040	7.7199997901916500	84.400001525878900	4.21999979019165000	1.009999990463256800	271.70001220703125	.550000011920929000	243	1.39999997615814200	56.090000152587890	9.5500001907348630	41.9000015258789060	427	1.29999995231628420	122.0599975585937600	1.07000005245208740	5.9400000572204590	2.85999989509582500	48.09999847412109400	4.2500000000000000	136.00000000000000	41.09999847412109400	96.599998474121100	31.899999618530273	330.0000000000000000
423	139	80	33	80	155	59	90	1	47.599998474121094	5.6300001144409180	8.4499998092651370	107.900001525878900	4.25000000000000000	1.649999976158142000	252.60000610351560	1.600000023841858000	409	.97000002861022960	50.720001220703125	9.9099998474121100	51.9000015258789060	663	1.00000000000000000	107.8499984741211000	.93000000715255740	7.7199997901916500	2.36999988555908200	30.70000076293945300	4.8099999427795410	160.00000000000000	48.29999923706055000	100.400001525878900	33.299999237060550	332.0000000000000000
425	139	80	33	80	155	59	92	2	46.900001525878906	4.9400000572204590	6.1399998664855960	83.699996948242190	4.88999986648559600	1.500000000000000000	287.00000000000000	1.570000052452087400	265	.75000000000000000	49.430000305175780	8.5799999237060550	28.2000007629394530	402	220.39999389648440000	108.6999969482422000	202.75999450683590000	6.4299998283386230	1.79999995231628420	28.00000000000000000	5.0199999809265140	152.00000000000000	45.59999847412109400	90.800003051757800	30.200000762939453	333.0000000000000000
431	139	80	33	80	155	59	89	1	44.799999237060550	5.0199999809265140	5.7899999618530270	77.400001525878900	4.65999984741210900	.639999985694885300	266.89999389648440	2.410000085830688500	261	1.42999994754791260	57.759998321533200	3.7300000190734863	57.7999992370605500	342	2.20000004768371600	55.0900001525878900	3.99000000953674300	3.9300000667572020	1.94000005722045900	49.40000152587890600	3.5000000000000000	119.00000000000000	35.20000076293945000	100.599998474121100	33.900001525878906	337.0000000000000000
451	139	80	33	80	155	59	93	1	41.299999237060550	5.4099998474121090	7.3499999046325680	79.199996948242190	6.13999986648559600	.490000009536743200	255.50000000000000	2.450000047683716000	192	2.05999994277954100	59.630001068115234	5.2100000381469730	80.4000015258789000	441	1.79999995231628420	62.7200012207031250	2.86999988555908200	5.7399997711181640	1.70000004768371580	29.70000076293945300	4.1599998474121090	128.00000000000000	39.09999847412109400	94.199996948242200	30.700000762939453	326.0000000000000000
474	139	80	33	80	155	59	92	2	29.500000000000000	3.7899999618530273	7.8200001716613770	65.800003051757810	2.65000009536743160	.270000010728836060	220.80000305175780	2.819999933242798000	291	.97000002861022960	58.529998779296875	3.1400001049041750	40.2999992370605500	261	4.80000019073486300	31.7199993133544920	15.13000011444091800	3.6900000572204590	.68000000715255740	18.29999923706054700	3.8599998950958250	118.00000000000000	36.00000000000000000	93.400001525878900	30.500000000000000	327.0000000000000000
481	139	80	33	80	155	59	91	1	21.899999618530273	3.8299999237060542	9.6599998474121100	70.099998474121100	2.84999990463256840	.829999983310699500	139.89999389648438	.150000005960464480	202	.79000002145767210	43.689998626708984	2.8399999141693115	1.5800000429153442	523	2.09999990463256840	143.6499938964843800	1.46000003814697290	5.6199998855590820	2.16000008583068850	38.40000152587890600	3.6800000667572020	119.00000000000000	34.29999923706055000	93.099998474121100	32.299999237060550	347.0000000000000000
489	139	80	33	80	155	59	97	2	37.500000000000000	4.6500000953674320	5.2500000000000000	75.900001525878900	6.11000013351440400	.519999980926513700	248.80000305175780	38.049999237060550000	201	1.46000003814697290	49.509998321533200	5.2699999809265140	8.0299997329711910	892	2.79999995231628400	29.0599994659423830	9.64000034332275400	7.7500000000000000	2.43000006675720200	31.39999961853027300	4.2300000190734860	131.00000000000000	40.20000076293945000	95.199996948242200	31.000000000000000	326.0000000000000000
492	139	80	33	80	155	59	103	2	41.299999237060550	5.3699998855590820	9.4799995422363280	90.300003051757800	4.19000005722045900	1.830000042915344000	295.60000610351560	3.789999961853027300	316	.85000002384185790	46.340000152587890	5.5799999237060550	32.5999984741210940	640	3.20000004768371600	54.0600013732910160	5.92000007629394500	4.6900000572204590	1.79999995231628420	38.40000152587890600	3.9300000667572020	119.00000000000000	36.20000076293945000	92.099998474121100	30.399999618530273	330.0000000000000000
495	139	80	33	80	155	59	104	1	39.099998474121094	4.4200000762939450	9.6700000762939440	97.800003051757800	4.15999984741210900	.850000023841857900	215.39999389648440	.300000011920928960	310	1.04999995231628420	58.869998931884766	7.3000001907348630	37.2000007629394500	280	4.30000019073486300	45.7900009155273440	9.39000034332275400	6.4400000572204590	2.28999996185302730	35.50000000000000000	3.4500000476837160	113.00000000000000	34.09999847412109400	98.900001525878900	32.599998474121094	330.0000000000000000
522	139	80	33	80	155	59	92	2	45.599998474121094	9.3400001525878900	7.2399997711181640	162.600006103515620	5.42999982833862300	1.899999976158142000	210.60000610351560	3.390000104904175000	473	1.13999998569488530	52.200000762939450	3.9100000858306890	25.2000007629394530	165	1.89999997615814200	138.8300018310547000	1.37000000476837160	7.5799999237060550	2.25000000000000000	29.70000076293945300	4.0300002098083500	133.00000000000000	40.00000000000000000	99.300003051757800	33.000000000000000	332.0000000000000000
532	139	80	33	80	155	59	95	1	41.799999237060550	9.7200002670288090	12.5000000000000000	127.400001525878900	4.46999979019165000	.490000009536743200	278.39999389648440	.189999997615814200	342	1.76999998092651370	63.360000610351560	2.9600000381469727	31.8999996185302730	433	2.40000009536743160	26.8899993896484400	8.93000030517578100	5.0900001525878910	1.78999996185302710	35.20000076293945000	2.9800000190734863	101.00000000000000	31.00000000000000000	104.000000000000000	33.700000762939450	324.0000000000000000
541	139	80	33	80	155	59	90	2	38.500000000000000	4.7300000190734860	5.8099999427795410	63.500000000000000	4.40999984741210900	.400000005960464500	261.20001220703125	4.269999980926514000	224	1.19000005722045900	50.509998321533200	4.2699999809265140	48.9000015258789060	333	7.90000009536743200	45.3600006103515600	17.42000007629394500	5.4000000953674320	1.78999996185302710	33.20000076293945000	3.4900000095367430	114.00000000000000	34.59999847412109400	99.099998474121100	32.799999237060550	331.0000000000000000
544	139	80	33	80	155	59	100	1	28.100000381469727	4.7899999618530270	6.5300002098083500	59.500000000000000	3.66000008583068900	.629999995231628400	208.69999694824220	7.380000114440918000	143	.99000000953674320	64.599998474121100	8.8299999237060550	6.2699999809265140	244	45.59999847412109400	95.5299987792968800	47.72999954223633000	3.5899999141693115	1.00999999046325680	28.20000076293945300	3.4800000190734863	106.00000000000000	32.29999923706055000	92.900001525878900	30.600000381469727	329.0000000000000000
558	139	80	33	80	155	59	102	2	37.200000762939450	4.7199997901916500	7.1500000953674320	91.000000000000000	4.36999988555908200	.670000016689300500	218.19999694824220	3.130000114440918000	269	1.17999994754791260	49.569999694824220	3.9200000762939458	25.1000003814697270	234	3.20000004768371600	19.3199996948242200	16.55999946594238300	8.6300001144409180	2.04999995231628400	23.79999923706054700	3.7799999713897705	122.00000000000000	36.20000076293945000	95.800003051757800	32.400001525878906	338.0000000000000000
562	139	80	33	80	155	59	94	1	43.500000000000000	5.6100001335144040	5.1100001335144040	68.900001525878900	5.03999996185302700	1.039999961853027100	258.29998779296875	2.150000095367431600	168	1.88999998569488530	63.869998931884766	7.6599998474121090	52.9000015258789060	432	4.40000009536743200	54.9399986267089840	8.01000022888183600	6.2199997901916500	2.74000000953674300	44.09999847412109400	4.3299999237060550	145.00000000000000	43.00000000000000000	99.500000000000000	33.599998474121094	338.0000000000000000
565	139	80	33	80	155	59	89	2	41.799999237060550	5.3899998664855960	9.6000003814697280	93.199996948242200	4.11000013351440400	.980000019073486400	251.69999694824220	1.649999976158142000	373	.83999997377395630	58.560001373291016	4.7399997711181640	32.7000007629394500	456	30.29999923706054700	76.5699996948242200	39.56999969482422000	6.2300000190734860	2.25999999046325700	36.20000076293945000	4.1999998092651370	137.00000000000000	40.70000076293945000	97.000000000000000	32.700000762939450	337.0000000000000000
566	139	80	33	80	155	59	93	1	42.599998474121094	4.5700001716613770	8.5299997329711910	96.500000000000000	4.48000001907348600	.699999988079071000	269.79998779296875	1.179999947547912600	361	1.59000003337860100	66.430000305175780	3.7999999523162840	37.7999992370605500	410	3.09999990463256840	48.3499984741210940	6.40999984741210900	7.3699998855590820	1.75000000000000000	23.70000076293945300	4.1799998283386230	129.00000000000000	39.50000000000000000	94.599998474121100	30.899999618530273	327.0000000000000000
570	139	80	33	80	155	59	92	2	43.599998474121094	4.7600002288818360	8.6999998092651370	88.000000000000000	5.15000009536743200	1.080000042915344200	248.80000305175780	.610000014305114700	285	1.71000003814697290	59.979999542236330	3.9700000286102295	25.0000000000000000	408	2.79999995231628400	101.2699966430664000	2.75999999046325700	5.8899998664855960	2.93000006675720200	49.79999923706055000	4.1700000762939450	141.00000000000000	42.00000000000000000	100.699996948242200	33.799999237060550	335.0000000000000000
578	139	80	33	80	155	59	90	1	46.700000762939450	7.2899999618530270	6.8400001525878910	94.599998474121100	8.18000030517578100	3.339999914169311500	310.89999389648440	2.009999990463257000	300	.93999999761581420	60.380001068115234	4.5700001716613770	24.3999996185302730	278	5.19999980926513700	23.8700008392334000	21.78000068664550800	7.3299999237060550	3.22000002861022950	43.90000152587890600	5.1100001335144040	145.00000000000000	44.20000076293945000	86.500000000000000	28.399999618530273	328.0000000000000000
587	139	80	33	80	155	59	93	1	41.900001525878906	4.6799998283386230	4.0300002098083500	81.800003051757810	5.23000001907348600	.839999973773956300	239.19999694824220	3.769999980926513700	252	1.54999995231628420	56.650001525878906	5.3400001525878910	29.7000007629394530	565	3.50000000000000000	71.5400009155273400	4.88999986648559600	5.9899997711181640	3.05999994277954100	51.09999847412109400	4.5500001907348630	140.00000000000000	42.29999923706055000	93.000000000000000	30.799999237060547	331.0000000000000000
592	139	80	33	80	155	59	90	2	49.200000762939450	5.7800002098083500	9.1099996566772460	95.900001525878900	4.21000003814697300	1.169999957084655800	288.89999389648440	.200000002980232240	265	.95999997854232800	66.160003662109380	3.7899999618530273	28.6000003814697270	607	16.70000076293945300	42.2900009155273440	39.49000167846680000	5.5900001525878910	1.57000005245208740	28.00000000000000000	3.6700000762939458	124.00000000000000	36.20000076293945000	98.599998474121100	33.900001525878906	344.0000000000000000
598	139	80	33	80	155	59	90	1	43.299999237060550	5.6100001335144040	9.5900001525878900	71.000000000000000	5.00000000000000000	1.009999990463256800	264.00000000000000	.889999985694885300	321	.76999998092651370	62.060001373291016	4.3699998855590820	54.0999984741210940	204	840.09997558593750000	94.3799972534179500	890.13000488281250000	6.9899997711181640	1.98000001907348630	28.29999923706054700	3.9800000190734863	129.00000000000000	39.50000000000000000	99.400001525878900	32.400001525878906	326.0000000000000000
599	139	80	33	80	155	59	89	1	45.000000000000000	5.4200000762939450	8.0399999618530270	63.000000000000000	6.48999977111816400	.620000004768371600	280.29998779296875	1.110000014305114700	350	1.64999997615814200	62.060001373291016	4.6900000572204590	47.7000007629394500	585	2.50000000000000000	17.4500007629394530	14.32999992370605600	5.2399997711181640	1.88999998569488530	36.09999847412109400	4.0900001525878910	130.00000000000000	40.20000076293945000	98.400001525878900	31.799999237060547	323.0000000000000000
601	139	80	33	80	155	59	100	2	40.799999237060550	6.4899997711181640	9.2100000381469730	72.500000000000000	5.34999990463256800	2.680000066757202000	230.60000610351560	28.290000915527344000	272	.64999997615814210	40.250000000000000	5.6399998664855960	11.3999996185302720	330	4.90000009536743200	115.6600036621093800	4.23999977111816400	8.1700000762939450	1.72000002861022950	21.10000038146972700	3.9300000667572020	123.00000000000000	38.29999923706055000	97.500000000000000	31.299999237060547	320.0000000000000000
603	139	80	33	80	155	59	95	2	37.400001525878906	5.5799999237060550	7.9299998283386230	81.000000000000000	6.23999977111816400	.850000023841857900	245.00000000000000	4.219999790191650000	268	.77999997138977050	38.360000610351560	7.7699999809265140	16.8999996185302730	290	3.79999995231628400	103.9199981689453300	3.66000008583068900	4.2600002288818360	1.35000002384185800	31.60000038146972700	3.9400000572204590	125.00000000000000	38.00000000000000000	96.599998474121100	31.799999237060547	329.0000000000000000
605	139	80	33	80	155	59	91	1	44.799999237060550	5.4800000190734860	4.7699999809265140	85.699996948242190	4.11000013351440400	1.610000014305114700	232.60000610351560	2.420000076293945300	329	1.16999995708465580	47.389999389648440	5.8200001716613770	43.2999992370605500	532	5.90000009536743200	68.9100036621093800	8.56000041961670000	6.4600000381469730	1.64999997615814200	25.60000038146972700	4.7399997711181640	155.00000000000000	46.40000152587890600	97.800003051757800	32.599998474121094	334.0000000000000000
608	139	80	33	80	155	59	94	2	46.700000762939450	5.4099998474121090	5.4400000572204590	65.099998474121100	5.09999990463256800	1.350000023841858000	262.20001220703125	.370000004768371600	250	1.60000002384185800	53.490001678466800	5.6399998664855960	18.8999996185302730	379	7.00000000000000000	38.7999992370605500	18.04000091552734400	5.8400001525878910	1.47000002861022950	25.10000038146972700	4.1399998664855960	140.00000000000000	42.00000000000000000	101.500000000000000	33.700000762939450	332.0000000000000000
611	139	80	33	80	155	59	89	1	29.600000381469727	5.7699999809265140	7.5500001907348630	76.000000000000000	3.97000002861022950	.629999995231628400	235.89999389648440	.699999988079071000	245	1.12999999523162840	56.979999542236330	5.4800000190734860	12.6999998092651370	372	7.69999980926513700	97.8799972534179500	7.86999988555908200	4.6999998092651370	2.10999989509582500	44.79999923706055000	3.4600000381469727	117.00000000000000	33.90000152587890600	98.000000000000000	33.700000762939450	344.0000000000000000
618	139	80	33	80	155	59	93	2	37.299999237060550	4.3800001144409180	6.3499999046325680	90.300003051757800	4.84999990463256800	.490000009536743200	238.80000305175780	.620000004768371600	263	1.55999994277954100	48.950000762939450	4.1700000762939450	25.8999996185302730	918	3.20000004768371600	55.1500015258789060	5.80000019073486300	4.7100000381469730	1.82000005245208720	38.70000076293945000	3.7599999904632570	130.00000000000000	37.70000076293945000	100.099998474121100	34.400001525878906	344.0000000000000000
630	139	80	33	80	155	59	91	1	46.599998474121094	5.0100002288818360	6.4899997711181640	63.900001525878906	6.09999990463256800	1.379999995231628400	290.70001220703125	.090000003576278690	337	1.44000005722045900	49.900001525878906	2.8099999427795410	35.4000015258789060	381	12.80000019073486300	35.7900009155273440	35.75999832153320000	5.5999999046325680	1.92999994754791280	34.50000000000000000	4.1900000572204590	137.00000000000000	42.59999847412109400	101.599998474121100	32.799999237060550	323.0000000000000000
631	139	80	33	80	155	59	101	2	41.000000000000000	4.5500001907348630	6.6700000762939450	69.000000000000000	5.03000020980835000	.910000026226043600	317.20001220703125	2.160000085830688500	266	1.39999997615814200	45.750000000000000	2.6099998950958250	35.0999984741210940	265	2.90000009536743160	40.1300010681152340	7.23000001907348600	6.8800001144409180	2.88000011444091800	41.79999923706055000	4.1500000953674320	129.00000000000000	39.59999847412109400	95.300003051757800	31.200000762939453	327.0000000000000000
633	139	80	33	80	155	59	92	1	41.599998474121094	4.6700000762939450	9.2600002288818360	84.800003051757810	3.00999999046325700	.699999988079071000	245.89999389648440	.699999988079071000	286	.70999997854232790	73.199996948242190	6.4899997711181640	27.3999996185302730	181	2.79999995231628400	175.0299987792968800	1.60000002384185800	5.5999999046325680	1.77999997138977050	31.79999923706054700	4.0399999618530270	106.00000000000000	34.20000076293945000	84.800003051757810	26.100000381469727	308.0000000000000000
646	139	80	33	80	155	59	104	2	36.400001525878906	5.6999998092651370	5.1500000953674320	87.199996948242190	3.64000010490417500	.889999985694885300	300.29998779296875	1.230000019073486300	256	1.08000004291534420	55.549999237060550	6.6999998092651370	14.6999998092651370	357	10.60000038146972800	146.4299926757812500	7.23999977111816400	4.3899998664855960	1.49000000953674320	34.00000000000000000	4.9499998092651370	164.00000000000000	50.09999847412109400	101.300003051757800	33.099998474121094	327.0000000000000000
648	139	80	33	80	155	59	91	1	40.799999237060550	5.4000000953674320	11.5699996948242200	114.800003051757800	3.74000000953674300	.819999992847442600	266.60000610351560	.720000028610229500	312	.93999999761581420	50.040000915527344	3.8099999427795410	18.0000000000000000	354	1.70000004768371580	109.1100006103515600	1.55999994277954100	6.3800001144409180	3.41000008583068850	53.50000000000000000	3.8800001144409180	130.00000000000000	38.79999923706055000	100.000000000000000	33.400001525878906	334.0000000000000000
664	139	80	33	80	155	59	89	2	37.799999237060550	4.1900000572204590	7.2100000381469730	67.800003051757810	4.38000011444091800	.560000002384185800	276.20001220703125	.779999971389770500	267	1.49000000953674320	58.819999694824220	3.9900000095367430	19.7999992370605470	170	1.79999995231628420	84.2200012207031200	2.14000010490417500	5.2199997901916500	1.69000005722045900	32.40000152587890600	3.8499999046325680	128.00000000000000	38.50000000000000000	100.199996948242200	33.299999237060550	332.0000000000000000
672	139	80	33	80	155	59	90	1	37.799999237060550	4.3000001907348630	4.6100001335144040	63.700000762939450	4.42999982833862300	.759999990463256800	257.00000000000000	1.559999942779541000	205	1.40999996662139900	60.900001525878906	6.6999998092651370	28.8999996185302730	204	4.00000000000000000	32.2099990844726560	12.42000007629394400	2.9800000190734863	.49000000953674320	16.50000000000000000	4.3000001907348630	130.00000000000000	40.29999923706055000	93.599998474121100	30.200000762939453	323.0000000000000000
679	139	80	33	80	155	59	90	1	45.500000000000000	4.3600001335144040	15.4799995422363280	136.300003051757800	6.51999998092651400	1.120000004768371600	259.39999389648440	1.279999971389770500	427	1.02999997138977050	38.970001220703125	6.9299998283386230	24.2000007629394530	274	2.70000004768371600	21.9300003051757800	12.31000041961670000	8.9700002670288090	2.28999996185302730	25.50000000000000000	4.9800000190734860	143.00000000000000	44.20000076293945000	88.900001525878900	28.799999237060547	325.0000000000000000
685	139	80	33	80	155	59	92	1	43.000000000000000	4.6599998474121090	7.4400000572204590	91.800003051757800	5.19999980926513700	.819999992847442600	264.10000610351560	.870000004768371600	305	1.61000001430511470	56.830001831054690	5.6700000762939450	25.5000000000000000	484	117.40000152587890000	41.7500000000000000	281.20001220703125000	5.8200001716613770	2.27999997138977050	39.20000076293945000	4.1799998283386230	138.00000000000000	41.50000000000000000	99.300003051757800	33.099998474121094	333.0000000000000000
693	139	80	33	80	155	59	90	2	48.000000000000000	4.7199997901916500	7.6700000762939450	68.000000000000000	4.48000001907348600	1.159999966621399000	266.00000000000000	.419999986886978150	246	1.12999999523162840	47.950000762939450	9.1199998855590820	44.2999992370605500	388	10.50000000000000000	60.5200004577636700	17.35000038146972700	6.6599998474121090	2.38000011444091800	35.79999923706055000	4.4600000381469730	159.00000000000000	46.50000000000000000	104.300003051757800	35.700000762939450	342.0000000000000000
696	139	80	33	80	155	59	95	1	42.000000000000000	4.1500000953674320	7.8299999237060550	69.000000000000000	4.84000015258789100	.649999976158142100	219.00000000000000	3.609999895095825000	231	1.58000004291534420	49.250000000000000	6.4299998283386230	22.5000000000000000	573	3.29999995231628400	180.4299926757812500	1.83000004291534400	3.7599999904632570	1.38999998569488530	36.90000152587890600	4.5900001525878910	148.00000000000000	46.70000076293945000	101.800003051757800	32.400001525878906	318.0000000000000000
703	139	80	33	80	155	59	92	1	41.900001525878906	6.0599999427795410	5.7699999809265140	89.599998474121100	4.34000015258789100	.740000009536743200	263.10000610351560	1.190000057220459000	261	1.49000000953674320	58.500000000000000	3.1800000667572020	17.3999996185302730	222	169.60000610351562000	45.2999992370605500	374.39001464843750000	3.9300000667572020	.86000001430511470	21.89999961853027300	4.5100002288818360	144.00000000000000	43.50000000000000000	96.500000000000000	32.000000000000000	331.0000000000000000
704	139	80	33	80	155	59	100	2	43.299999237060550	7.2699999809265140	9.6700000762939440	63.799999237060550	5.19000005722045900	3.549999952316284000	237.30000305175780	1.230000019073486300	392	.76999998092651370	79.970001220703120	4.6399998664855960	19.6000003814697270	686	13.00000000000000000	36.4799995422363300	35.63999938964844000	3.7699999809265137	.87000000476837160	23.10000038146972700	4.7699999809265140	145.00000000000000	44.29999923706055000	92.800003051757800	30.500000000000000	328.0000000000000000
705	139	80	33	80	155	59	90	1	39.599998474121094	5.3299999237060550	7.0100002288818360	68.000000000000000	4.78999996185302700	.699999988079071000	336.00000000000000	2.210000038146972700	314	1.41999995708465580	55.169998168945310	3.9700000286102295	48.0999984741210940	350	23.00000000000000000	104.7500000000000000	21.95999908447265600	5.4899997711181640	.74000000953674320	13.50000000000000000	4.4699997901916500	130.00000000000000	40.59999847412109400	90.800003051757800	29.100000381469727	320.0000000000000000
713	139	80	33	80	155	59	91	2	45.299999237060550	5.3000001907348630	7.4899997711181640	75.000000000000000	5.78999996185302700	2.269999980926513700	266.00000000000000	1.259999990463256800	321	1.00999999046325680	61.090000152587890	5.9099998474121090	52.9000015258789060	582	4.50000000000000000	123.4199981689453300	3.65000009536743200	9.3299999237060560	3.25000000000000000	34.79999923706055000	4.3400001525878910	141.00000000000000	41.40000152587890600	95.400001525878900	32.400001525878906	339.0000000000000000
714	139	80	33	80	155	59	90	1	45.900001525878906	4.4600000381469730	9.6300001144409180	69.000000000000000	4.09999990463256800	.600000023841857900	209.00000000000000	1.259999990463256800	197	1.80999994277954100	58.869998931884766	6.2100000381469730	60.2000007629394500	355	13.89999961853027200	65.3700027465820300	21.26000022888183600	8.1800003051757810	3.39000010490417500	41.50000000000000000	4.6100001335144040	146.00000000000000	43.79999923706055000	95.000000000000000	31.700000762939453	334.0000000000000000
718	139	80	33	80	155	59	89	1	38.500000000000000	4.5900001525878910	5.4499998092651370	57.900001525878906	3.72000002861022950	.689999997615814200	232.60000610351560	1.460000038146972900	192	1.26999998092651370	55.909999847412110	6.2699999809265140	60.2000007629394500	341	2.50000000000000000	78.0500030517578100	3.20000004768371600	7.6999998092651370	2.15000009536743160	27.89999961853027300	2.4600000381469727	112.00000000000000	27.60000038146972700	111.900001525878900	45.599998474121094	408.0000000000000000
723	139	80	33	80	155	59	96	2	33.599998474121094	4.8499999046325680	5.5399999618530270	76.000000000000000	3.58999991416931150	.519999980926513700	237.30000305175780	2.180000066757202000	150	1.07000005245208740	55.849998474121094	5.4499998092651370	19.2000007629394530	868	12.00000000000000000	63.1599998474121100	19.00000000000000000	9.6700000762939440	1.46000003814697290	15.10000038146972800	3.2400000095367430	109.00000000000000	31.50000000000000000	97.199996948242200	33.599998474121094	346.0000000000000000
725	139	80	33	80	155	59	91	1	43.400001525878906	4.7899999618530270	6.9099998474121090	65.300003051757810	4.48999977111816400	.920000016689300400	235.39999389648440	.839999973773956300	206	1.53999996185302710	62.490001678466800	7.4099998474121090	50.7000007629394500	494	5.90000009536743200	77.9199981689453100	7.57000017166137700	5.6999998092651370	1.74000000953674320	30.50000000000000000	4.3899998664855960	151.00000000000000	44.90000152587890600	102.400001525878900	34.400001525878906	336.0000000000000000
727	139	80	33	80	155	59	92	2	44.900001525878906	5.1999998092651370	9.0500001907348630	67.599998474121100	3.56999993324279800	.759999990463256800	274.60000610351560	1.799999952316284200	313	1.13999998569488530	48.979999542236330	4.1199998855590820	41.5000000000000000	333	1.60000002384185800	94.3000030517578000	1.70000004768371580	8.3999996185302730	2.71000003814697270	32.29999923706055000	3.9200000762939458	134.00000000000000	39.59999847412109400	100.900001525878900	34.099998474121094	338.0000000000000000
730	139	80	33	80	155	59	90	1	36.599998474121094	9.9799995422363280	9.2100000381469730	96.000000000000000	4.13000011444091800	.790000021457672100	362.10000610351560	.270000010728836060	192	.93000000715255740	46.209999084472656	6.8299999237060550	20.8999996185302730	499	2.70000004768371600	45.8699989318847660	5.88999986648559600	6.3299999237060550	2.17000007629394530	34.29999923706055000	3.8900001049041750	130.00000000000000	39.59999847412109400	101.800003051757800	33.400001525878906	329.0000000000000000
736	139	80	33	80	155	59	90	2	40.000000000000000	6.3899998664855960	5.9600000381469730	73.800003051757810	2.80999994277954100	.980000019073486400	247.80000305175780	.639999985694885300	228	.93999999761581420	71.559997558593750	8.4799995422363280	33.0000000000000000	318	7.30000019073486300	154.9100036621093800	4.71000003814697300	4.4800000190734860	1.37999999523162840	30.70000076293945300	4.4000000953674320	132.00000000000000	41.40000152587890600	94.199996948242200	30.100000381469727	319.0000000000000000
742	130	85	30	69	165	60	87	1	45.299999237060550	5.0500001907348630	5.5999999046325680	82.099998474121100	4.71000003814697300	1.299999952316284200	277.50000000000000	1.639999985694885300	323	1.01999998092651370	66.900001525878900	4.3699998855590820	24.5000000000000000	223	7.69999980926513700	51.2000007629394500	15.03999996185302700	4.6999998092651370	1.79999995231628420	47.59999847412109400	3.9000000953674320	124.00000000000000	37.90000152587890600	97.199996948242200	31.799999237060547	327.0000000000000000
744	170	72	28	73	152	35	85	2	45.000000000000000	4.8000001907348630	8.3199996948242190	75.000000000000000	5.90000009536743200	.850000023841857900	257.39999389648440	.370000004768371600	187	2.07999992370605470	48.299999237060550	3.9600000381469727	34.4000015258789060	245	16.10000038146972700	120.5599975585937600	13.35000038146972800	5.4000000953674320	3.00000000000000000	55.29999923706055000	4.4000000953674320	140.00000000000000	43.00000000000000000	97.699996948242200	31.799999237060547	326.0000000000000000
745	129	64	31	80	168	60	78	1	45.400001525878906	4.4699997901916500	4.2100000381469730	75.500000000000000	5.71999979019165000	.990000009536743200	245.00000000000000	.540000021457672100	316	1.04999995231628420	53.180000305175780	4.2300000190734860	32.2999992370605500	191	4.30000019073486300	39.5900001525878900	10.85999965667724600	7.3000001907348630	2.50000000000000000	34.50000000000000000	4.8000001907348630	164.00000000000000	49.59999847412109400	103.000000000000000	34.200000762939450	331.0000000000000000
48	140	71	31	76	164	55	70	1	44.000000000000000	5.3400001525878910	4.6900000572204590	61.900001525878906	4.80000019073486300	.779999971389770500	278.39999389648440	.289999991655349730	236	1.63999998569488530	54.119998931884766	3.7500000000000000	41.9000015258789060	293	2.59999990463256840	113.2500000000000000	2.29999995231628400	6.5999999046325680	1.60000002384185800	45.09999847412109400	4.4899997711181640	153.00000000000000	46.50000000000000000	104.000000000000000	34.099998474121094	329.0000000000000000
750	126	75	30	67	143	42	84	2	43.799999237060550	7.0199999809265140	5.7899999618530270	56.700000762939450	4.21000003814697300	.639999985694885300	280.29998779296875	.660000026226043700	182	1.30999994277954100	56.750000000000000	4.3000001907348630	30.7000007629394530	291	16.29999923706054700	30.6800003051757800	53.13000106811523400	5.5999999046325680	2.00000000000000000	35.20000076293945000	4.6700000762939450	146.00000000000000	45.20000076293945000	96.800003051757800	31.299999237060547	323.0000000000000000
49	140	95	52	96	173	60	70	1	45.799999237060550	6.2899999618530270	6.5399999618530270	70.599998474121100	5.05999994277954100	1.679999947547912600	278.39999389648440	2.710000038146972700	421	1.05999994277954100	46.229999542236330	3.4800000190734863	53.2000007629394500	346	4.50000000000000000	90.6699981689453300	4.96000003814697300	8.6999998092651370	3.00000000000000000	34.09999847412109400	4.6399998664855960	154.00000000000000	46.29999923706055000	99.800003051757800	33.200000762939450	333.0000000000000000
50	172	85	31	94	150	50	74	2	46.500000000000000	6.0399999618530270	3.6600000858306890	60.200000762939450	5.65000009536743200	3.130000114440918000	288.89999389648440	3.079999923706054700	248	.94999998807907100	56.750000000000000	3.2799999713897705	35.4000015258789060	259	5.30000019073486300	48.2599983215332000	10.97999954223632800	9.6000003814697280	4.19999980926513700	43.20000076293945000	4.1799998283386230	129.00000000000000	39.79999923706055000	95.199996948242200	30.899999618530273	324.0000000000000000
754	142	84	33	79	150	45	80	2	46.099998474121094	4.5100002288818360	6.4200000762939450	65.000000000000000	4.21000003814697300	.750000000000000000	266.89999389648440	.600000023841857900	170	1.30999994277954100	57.880001068115234	4.1599998474121090	74.1999969482421900	504	7.40000009536743200	52.4099998474121100	14.11999988555908200	6.1999998092651370	2.59999990463256840	41.79999923706055000	4.3299999237060550	138.00000000000000	42.50000000000000000	98.199996948242200	31.899999618530273	325.0000000000000000
51	130	84	32	81	160	55	70	1	45.900001525878906	6.4000000953674320	8.9499998092651370	98.599998474121100	4.88000011444091800	2.809999942779541000	251.69999694824220	.980000019073486400	487	.93000000715255740	53.930000305175780	4.0999999046325680	86.0000000000000000	251	3.50000000000000000	108.5500030517578000	3.22000002861022950	8.5000000000000000	3.00000000000000000	34.90000152587890600	5.3099999427795410	165.00000000000000	50.09999847412109400	94.400001525878900	31.100000381469727	329.0000000000000000
757	140	85	18	78	152	45	103	2	43.099998474121094	4.9800000190734860	4.9499998092651370	64.099998474121100	5.51000022888183600	.709999978542327900	248.80000305175780	.620000004768371600	228	1.96000003814697290	53.560001373291016	4.5100002288818360	40.2000007629394500	500	37.70000076293945000	28.1000003814697270	134.16000366210938000	3.4000000953674316	1.50000000000000000	45.09999847412109400	3.9600000381469727	124.00000000000000	37.79999923706055000	95.500000000000000	31.299999237060547	328.0000000000000000
758	130	75	36	97	172	61	78	1	38.400001525878906	6.7600002288818360	5.1300001144409180	79.500000000000000	5.26000022888183600	4.210000038146973000	213.50000000000000	1.509999990463256800	271	.82999998331069950	47.919998168945310	3.6900000572204590	44.5000000000000000	637	4.90000009536743200	131.3500061035156200	3.73000001907348630	5.0000000000000000	1.79999995231628420	35.50000000000000000	4.3400001525878910	138.00000000000000	41.79999923706055000	96.300003051757800	31.799999237060547	330.0000000000000000
760	123	74	33	90	173	58	80	1	44.900001525878906	5.3899998664855960	9.2299995422363280	103.699996948242200	5.28000020980835000	.750000000000000000	264.10000610351560	.930000007152557400	252	1.24000000953674320	53.750000000000000	4.2300000190734860	62.7000007629394500	317	11.69999980926513700	218.2100067138672000	5.36000013351440400	5.9000000953674320	2.40000009536743160	40.79999923706055000	5.3299999237060550	138.00000000000000	54.29999923706055000	102.000000000000000	33.599998474121094	330.0000000000000000
762	136	83	27	91	160	53	79	2	45.200000762939450	5.1900000572204590	4.1100001335144040	49.299999237060550	6.32999992370605500	4.170000076293945000	241.19999694824220	1.000000000000000000	172	.82999998331069950	43.790000915527344	4.5100002288818360	45.2000007629394500	365	9.10000038146972800	82.0800018310546900	11.09000015258789000	8.8000001907348630	3.70000004768371600	42.29999923706055000	4.5000000000000000	138.00000000000000	42.79999923706055000	95.099998474121100	30.700000762939453	322.0000000000000000
52	146	72	28	71	168	55	74	1	41.700000762939450	4.9800000190734860	6.3600001335144040	58.200000762939450	4.57000017166137700	.810000002384185800	221.10000610351560	1.909999966621399000	244	1.25000000000000000	54.869998931884766	4.0300002098083500	59.2000007629394500	574	37.09999847412109400	153.2200012207031200	24.20999908447265600	6.4000000953674320	1.50000000000000000	23.20000076293945300	4.1999998092651370	129.00000000000000	40.40000152587890600	96.199996948242200	30.700000762939453	319.0000000000000000
767	155	63	35	87	170	63	78	1	41.700000762939450	4.6599998474121090	4.3699998855590820	65.099998474121100	4.09000015258789100	.699999988079071000	205.80000305175780	.360000014305114750	283	1.35000002384185800	39.459999084472656	3.3399999141693115	62.0000000000000000	241	7.59999990463256800	103.1900024414062400	7.36999988555908200	6.8000001907348630	1.60000002384185800	44.50000000000000000	4.3800001144409180	133.00000000000000	40.59999847412109400	92.699996948242200	30.399999618530273	328.0000000000000000
53	160	80	32	86	175	70	74	1	46.400001525878906	6.6799998283386230	5.5300002098083500	80.099998474121100	9.02999973297119100	1.860000014305114700	297.50000000000000	.939999997615814200	295	1.03999996185302710	50.169998168945310	5.5300002098083500	55.0999984741210940	622	31.20000076293945300	84.0000000000000000	37.13999938964844000	7.8000001907348630	3.09999990463256840	39.20000076293945000	5.0300002098083500	169.00000000000000	50.90000152587890600	101.000000000000000	33.599998474121094	332.0000000000000000
771	140	81	27	95	150	45	85	2	43.200000762939450	5.2199997901916500	4.5300002098083500	50.099998474121094	3.88000011444091800	.629999995231628400	252.60000610351560	27.379999160766600000	206	1.35000002384185800	51.680000305175780	4.4400000572204590	48.2999992370605500	150	4.09999990463256800	16.8600006103515620	24.31999969482422000	5.9000000953674320	1.89999997615814200	31.89999961853027300	4.3699998855590820	137.00000000000000	42.59999847412109400	97.500000000000000	31.399999618530273	322.0000000000000000
772	137	82	26	70	170	45	76	1	46.299999237060550	5.6399998664855960	4.5199999809265140	65.599998474121100	5.65000009536743200	1.750000000000000000	268.89999389648440	.449999988079071040	211	.99000000953674320	51.490001678466800	5.0500001907348630	56.0999984741210940	352	5.30000019073486300	77.3600006103515600	6.84999990463256800	6.0000000000000000	2.00000000000000000	32.79999923706055000	4.6900000572204590	149.00000000000000	45.90000152587890600	97.900001525878900	31.799999237060547	325.0000000000000000
773	137	88	27	75	150	35	87	2	44.900001525878906	5.0100002288818360	5.1199998855590820	58.099998474121094	5.30999994277954100	1.440000057220459000	228.69999694824220	.230000004172325100	230	1.05999994277954100	49.990001678466800	4.5100002288818360	55.2999992370605500	215	5.50000000000000000	41.9799995422363300	13.10000038146972800	4.9000000953674320	1.39999997615814200	27.50000000000000000	3.8099999427795410	132.00000000000000	39.79999923706055000	105.000000000000000	34.599998474121094	332.0000000000000000
774	137	73	35	93	163	55	81	1	42.599998474121094	8.3000001907348630	6.4099998474121090	69.800003051757810	6.55000019073486300	3.799999952316284000	243.10000610351560	1.539999961853027100	322	1.25000000000000000	48.479999542236330	3.9600000381469727	42.0999984741210940	299	3.29999995231628400	172.5000000000000000	1.90999996662139900	6.1999998092651370	2.29999995231628400	36.59999847412109400	5.0799999237060550	158.00000000000000	48.79999923706055000	96.099998474121100	31.100000381469727	324.0000000000000000
54	97	70	31	72	170	57	75	1	46.700000762939450	4.4299998283386230	6.0100002288818360	79.800003051757810	4.48000001907348600	.829999983310699500	305.20001220703125	1.000000000000000000	289	1.44000005722045900	48.110000610351560	4.0300002098083500	86.0000000000000000	203	5.59999990463256800	94.6999969482422000	5.90999984741210900	5.5000000000000000	2.50000000000000000	45.79999923706055000	4.4200000762939450	143.00000000000000	44.00000000000000000	99.500000000000000	32.400001525878906	325.0000000000000000
778	137	75	31	82	175	70	80	1	44.400001525878906	3.9600000381469727	6.3699998855590820	72.900001525878900	4.36999988555908200	.720000028610229500	251.69999694824220	.709999978542327900	264	1.40999996662139900	50.360000610351560	3.4800000190734863	28.0000000000000000	216	4.19999980926513700	84.1399993896484400	4.98999977111816400	8.3000001907348630	3.40000009536743160	40.70000076293945000	4.4400000572204590	136.00000000000000	42.00000000000000000	94.599998474121100	30.600000381469727	324.0000000000000000
779	137	77	31	86	167	60	76	1	38.000000000000000	4.5100002288818360	3.6600000858306890	77.099998474121100	3.96000003814697270	1.259999990463256800	219.00000000000000	.550000011920929000	266	.97000002861022960	52.990001678466800	3.5499999523162840	33.5999984741210940	254	3.29999995231628400	94.7699966430664000	3.48000001907348630	7.1999998092651370	1.20000004768371580	17.29999923706054700	5.0300002098083500	155.00000000000000	46.90000152587890600	93.199996948242200	30.799999237060547	330.0000000000000000
55	115	78	23	73	160	47	73	2	44.700000762939450	7.3400001525878910	4.8899998664855960	52.299999237060550	4.90999984741210900	1.950000047683716000	254.50000000000000	.209999993443489070	171	1.33000004291534420	43.220001220703125	3.7500000000000000	28.5000000000000000	506	62.20000076293945000	174.5800018310547000	35.63000106811523400	6.0000000000000000	1.39999997615814200	23.29999923706054700	4.1799998283386230	141.00000000000000	43.40000152587890600	104.000000000000000	33.700000762939450	325.0000000000000000
782	110	60	25	70	154	35	96	2	39.700000762939450	4.8699998855590820	4.7100000381469730	49.200000762939450	5.69999980926513700	1.120000004768371600	213.00000000000000	6.570000171661377000	232	1.62999999523162840	50.169998168945310	4.8499999046325680	22.6000003814697270	248	4.40000009536743200	42.5200004577636700	10.35000038146972800	4.0000000000000000	1.89999997615814200	46.50000000000000000	4.1700000762939450	124.00000000000000	39.00000000000000000	93.500000000000000	29.700000762939453	318.0000000000000000
784	157	76	36	77	170	60	76	1	44.400001525878906	5.3600001335144040	4.6500000953674320	69.000000000000000	4.69000005722045900	1.850000023841858000	263.00000000000000	.560000002384185800	205	1.07000005245208740	46.419998168945310	4.5700001716613770	28.7999992370605470	201	4.30000019073486300	43.2000007629394500	9.94999980926513700	9.1999998092651370	3.79999995231628400	40.90000152587890600	4.9600000381469730	155.00000000000000	47.90000152587890600	96.599998474121100	31.299999237060547	324.0000000000000000
56	146	89	30	90	157	48	72	2	45.099998474121094	5.5500001907348630	5.4600000381469730	57.099998474121094	3.94000005722045900	1.399999976158142000	257.39999389648440	1.379999995231628400	266	1.04999995231628420	57.500000000000000	3.0000000000000000	15.1999998092651370	472	2.59999990463256840	97.8099975585937600	2.66000008583068850	4.9000000953674320	2.09999990463256840	42.09999847412109400	4.8299999237060550	163.00000000000000	49.09999847412109400	101.000000000000000	33.700000762939450	333.0000000000000000
787	127	86	35	70	170	65	80	1	45.900001525878906	5.3899998664855960	4.3400001525878910	66.400001525878900	3.86999988555908200	.939999997615814200	234.50000000000000	8.319999694824219000	218	1.05999994277954100	53.740001678466800	4.0999999046325680	53.7999992370605500	348	7.09999990463256800	88.6900024414062500	8.01000022888183600	6.0999999046325680	1.70000004768371580	27.29999923706054700	4.9400000572204590	164.00000000000000	49.09999847412109400	99.400001525878900	33.200000762939450	334.0000000000000000
57	151	76	30	86	167	54	71	2	42.599998474121094	10.8599996566772460	5.6999998092651370	60.500000000000000	5.01999998092651400	1.019999980926513700	244.00000000000000	.680000007152557400	206	1.51999998092651370	45.849998474121094	4.3699998855590820	68.9000015258789000	640	8.89999961853027300	90.6999969482422000	9.81000041961670000	7.1999998092651370	2.20000004768371600	30.10000038146972700	4.7800002098083500	146.00000000000000	44.90000152587890600	93.900001525878900	30.500000000000000	325.0000000000000000
58	110	69	29	90	165	55	73	1	45.500000000000000	4.3000001907348630	7.6100001335144040	64.699996948242190	4.28000020980835000	.810000002384185800	239.19999694824220	.699999988079071000	264	1.57000005245208740	46.040000915527344	4.1599998474121090	76.0000000000000000	698	15.00000000000000000	94.7500000000000000	15.82999992370605600	7.5999999046325680	1.50000000000000000	19.89999961853027300	5.2199997901916500	164.00000000000000	49.59999847412109400	95.000000000000000	31.399999618530273	331.0000000000000000
792	121	75	24	75	150	35	87	2	51.400001525878906	4.4899997711181640	6.5300002098083500	60.000000000000000	5.78000020980835000	1.289999961853027100	309.00000000000000	.419999986886978150	189	2.00000000000000000	59.759998321533200	4.6399998664855960	52.7999992370605500	738	165.50000000000000000	69.3399963378906200	238.67999267578125000	5.0999999046325680	1.89999997615814200	37.59999847412109400	4.7100000381469730	146.00000000000000	46.00000000000000000	97.699996948242200	31.000000000000000	317.0000000000000000
59	115	70	32	80	160	57	71	1	42.900001525878906	4.2800002098083500	5.4499998092651370	69.099998474121100	4.59000015258789100	.639999985694885300	231.60000610351560	.219999998807907100	202	1.67999994754791260	60.270000457763670	2.8599998950958250	95.6999969482422000	475	4.00000000000000000	46.7500000000000000	8.56000041961670000	7.4000000953674320	2.09999990463256840	28.39999961853027300	5.2399997711181640	161.00000000000000	49.40000152587890600	94.300003051757800	30.700000762939453	326.0000000000000000
60	164	86	33	96	152	40	72	2	42.500000000000000	5.0300002098083500	4.9000000953674320	66.099998474121100	4.57000017166137700	1.039999961853027100	252.60000610351560	1.860000014305114700	220	1.12000000476837160	64.440002441406250	3.8499999046325680	71.0000000000000000	150	4.50000000000000000	59.8400001525878900	7.51999998092651400	7.5999999046325680	3.40000009536743160	44.29999923706055000	4.7600002288818360	143.00000000000000	43.29999923706055000	91.000000000000000	30.000000000000000	330.0000000000000000
61	123	97	31	73	164	60	69	1	43.900001525878906	4.1199998855590820	3.7100000381469727	79.800003051757810	4.30999994277954100	.899999976158142100	264.10000610351560	.310000002384185800	280	1.54999995231628420	72.449996948242190	2.7200000286102295	82.8000030517578100	327	4.90000009536743200	136.5399932861328000	3.58999991416931150	5.0000000000000000	2.50000000000000000	49.40000152587890600	4.8600001335144040	158.00000000000000	48.29999923706055000	98.800003051757800	32.500000000000000	329.0000000000000000
798	137	62	37	73	167	65	86	1	44.200000762939450	5.4099998474121090	4.1199998855590820	77.599998474121100	5.13000011444091800	1.899999976158142000	278.39999389648440	2.799999952316284000	343	1.14999997615814200	63.529998779296875	3.3199999332427980	139.0000000000000000	459	6.19999980926513700	71.7900009155273400	8.64000034332275400	6.5000000000000000	1.70000004768371580	25.60000038146972700	5.0300002098083500	153.00000000000000	48.29999923706055000	79.300003051757810	25.100000381469727	317.0000000000000000
800	137	62	30	87	167	65	79	1	44.599998474121094	5.7800002098083500	4.9800000190734860	66.000000000000000	4.36999988555908200	.629999995231628400	263.00000000000000	2.200000047683716000	304	1.91999995708465600	70.610000610351560	4.5799999237060550	103.0000000000000000	273	6.90000009536743200	77.9400024414062500	8.85000038146972700	6.3000001907348630	1.60000002384185800	25.89999961853027300	4.4800000190734860	143.00000000000000	43.79999923706055000	97.800003051757800	31.899999618530273	326.0000000000000000
801	137	62	26	82	167	47	93	2	44.000000000000000	4.0999999046325680	7.4899997711181640	62.200000762939450	5.01999998092651400	1.019999980926513700	249.80000305175780	.150000005960464480	267	2.00000000000000000	69.160003662109380	3.6500000953674320	66.3000030517578100	314	4.80000019073486300	79.7200012207031200	6.01999998092651400	4.5999999046325680	1.29999995231628420	27.39999961853027300	4.2300000190734860	137.00000000000000	41.50000000000000000	98.099998474121100	32.400001525878906	330.0000000000000000
802	140	80	38	110	173	70	86	1	43.799999237060550	5.4200000762939450	5.8200001716613770	71.000000000000000	5.11000013351440400	1.970000028610229500	245.00000000000000	2.210000038146972700	392	.83999997377395630	58.810001373291016	5.7800002098083500	67.5999984741211000	715	7.80000019073486300	89.8600006103515600	8.68000030517578100	9.6999998092651370	4.80000019073486300	49.50000000000000000	4.7899999618530270	158.00000000000000	47.90000152587890600	100.000000000000000	33.000000000000000	330.0000000000000000
804	147	74	33	91	162	53	77	2	44.500000000000000	5.2399997711181640	5.0999999046325680	67.800003051757810	4.28999996185302700	.850000023841857900	233.50000000000000	.550000011920929000	294	1.57000005245208740	60.990001678466800	2.8599998950958250	107.0000000000000000	211	8.30000019073486300	122.0699996948242200	6.80000019073486300	7.3000001907348630	2.20000004768371600	30.60000038146972700	4.7600002288818360	155.00000000000000	47.59999847412109400	100.000000000000000	32.599998474121094	326.0000000000000000
807	140	70	31	78	159	52	84	1	40.200000762939450	7.9499998092651370	6.1799998283386230	67.199996948242190	4.55000019073486300	1.330000042915344200	255.50000000000000	1.029999971389770500	266	.94999998807907100	64.800003051757810	4.0500001907348630	102.0000000000000000	150	34.79999923706055000	30.9200000762939450	112.55000305175780000	7.5000000000000000	2.90000009536743160	38.50000000000000000	4.3800001144409180	145.00000000000000	43.29999923706055000	98.900001525878900	33.099998474121094	335.0000000000000000
62	130	90	32	81	170	56	74	2	41.000000000000000	6.5799999237060550	5.1399998664855960	88.099998474121100	3.42000007629394530	.550000011920929000	240.19999694824220	.400000005960464500	270	1.23000001907348630	61.689998626708984	2.6099998950958250	44.0000000000000000	190	6.09999990463256800	181.1399993896484400	3.36999988555908200	5.5999999046325680	1.50000000000000000	26.89999961853027300	3.6300001144409180	120.00000000000000	36.79999923706055000	101.400001525878900	33.000000000000000	326.0000000000000000
63	140	90	30	71	155	48	69	1	45.799999237060550	5.5500001907348630	7.6199998855590820	66.599998474121100	4.32999992370605500	.610000014305114700	258.29998779296875	1.429999947547912600	247	1.82000005245208720	59.959999084472656	3.5599999427795410	63.7999992370605500	279	3.50000000000000000	102.5299987792968800	3.41000008583068850	3.5000000000000000	.80000001192092900	23.20000076293945300	3.9100000858306890	126.00000000000000	38.29999923706055000	98.099998474121100	32.200000762939450	328.0000000000000000
812	180	70	34	84	155	55	78	1	45.299999237060550	4.4499998092651370	7.2800002098083500	72.599998474121100	5.32999992370605500	.839999973773956300	238.30000305175780	.889999985694885300	260	1.96000003814697290	55.560001373291016	3.4300000667572020	62.2000007629394500	246	66.30000305175781000	262.5100097656250000	25.26000022888183600	5.9000000953674320	.89999997615814210	15.39999961853027200	4.2800002098083500	136.00000000000000	40.70000076293945000	95.300003051757800	31.700000762939453	334.0000000000000000
813	160	80	33	88	150	45	105	2	40.799999237060550	4.1900000572204590	8.7899999618530270	87.699996948242190	3.11999988555908200	.379999995231628400	222.10000610351560	7.510000228881836000	328	1.50999999046325680	45.009998321533200	6.9499998092651370	16.2000007629394530	150	6.19999980926513700	101.0800018310546700	6.13000011444091800	10.0000000000000000	3.09999990463256840	30.50000000000000000	3.6900000572204590	80.00000000000000	26.39999961853027300	71.699996948242190	21.600000381469727	303.0000000000000000
821	160	60	30	76	160	52	84	1	45.000000000000000	3.8900001049041750	8.5799999237060550	107.099998474121100	4.55999994277954100	.610000014305114700	221.10000610351560	.620000004768371600	284	2.01999998092651370	58.549999237060550	6.9400000572204590	73.3000030517578100	400	12.89999961853027200	188.2799987792968800	6.84999990463256800	4.5999999046325680	1.70000004768371580	36.79999923706055000	3.8800001144409180	132.00000000000000	41.20000076293945000	106.400001525878900	34.000000000000000	320.0000000000000000
64	180	85	30	73	158	52	72	2	43.599998474121094	8.1099996566772460	6.6999998092651370	47.299999237060550	4.48999977111816400	2.569999933242798000	249.80000305175780	.889999985694885300	206	1.09000003337860100	47.299999237060550	4.6599998474121090	38.0000000000000000	199	3.00000000000000000	167.2599945068359400	1.78999996185302710	6.4000000953674320	1.50000000000000000	23.89999961853027300	3.4900000095367430	112.00000000000000	34.00000000000000000	97.699996948242200	32.000000000000000	329.0000000000000000
824	165	95	29	80	158	45	88	2	41.000000000000000	4.6199998855590820	8.0200004577636720	74.300003051757810	5.00000000000000000	1.350000023841858000	231.60000610351560	.779999971389770500	263	1.33000004291534420	66.660003662109380	5.0700001716613770	30.8999996185302730	308	2.50000000000000000	220.6499938964844000	1.12999999523162840	5.0999999046325680	1.60000002384185800	31.10000038146972700	3.3599998950958250	111.00000000000000	34.20000076293945000	101.800003051757800	33.000000000000000	324.0000000000000000
65	110	60	29	77	154	45	71	2	45.299999237060550	3.9900000095367430	6.4099998474121090	65.000000000000000	5.32000017166137700	2.369999885559082000	226.80000305175780	.289999991655349730	197	1.41999995708465580	56.520000457763670	4.6599998474121090	24.2999992370605470	321	4.50000000000000000	74.0000000000000000	6.07999992370605500	4.0999999046325680	1.20000004768371580	28.50000000000000000	3.9400000572204590	119.00000000000000	37.00000000000000000	94.099998474121100	30.200000762939453	321.0000000000000000
826	130	90	33	75	160	45	76	2	48.200000762939450	5.5500001907348630	8.2200002670288090	117.400001525878900	5.92999982833862300	.800000011920929000	294.60000610351560	.519999980926513700	329	2.80999994277954100	64.589996337890620	4.3099999427795410	29.3999996185302730	497	37.50000000000000000	234.0700073242187500	16.02000045776367200	5.1999998092651370	.89999997615814210	17.39999961853027300	3.1900000572204590	98.00000000000000	31.79999923706054700	99.699996948242200	30.700000762939453	308.0000000000000000
66	150	60	30	56	153	46	69	2	43.099998474121094	4.1199998855590820	6.0700001716613770	87.400001525878900	6.42000007629394500	2.109999895095825000	250.69999694824220	.230000004172325100	146	1.83000004291534400	69.970001220703120	4.7199997901916500	30.3999996185302730	422	25.89999961853027300	45.5900001525878900	56.81000137329101600	6.9000000953674320	1.79999995231628420	26.39999961853027300	4.8099999427795410	160.00000000000000	47.90000152587890600	99.699996948242200	33.200000762939450	334.0000000000000000
828	150	74	30	71	147	42	89	2	44.000000000000000	5.1399998664855960	5.8400001525878910	77.000000000000000	6.05999994277954100	1.850000023841858000	248.80000305175780	1.679999947547912600	239	1.41999995708465580	74.550003051757810	6.0799999237060550	34.0000000000000000	170	3.40000009536743160	31.3299999237060550	10.85000038146972800	6.1999998092651370	3.00000000000000000	47.40000152587890600	4.0300002098083500	127.00000000000000	39.50000000000000000	98.099998474121100	31.500000000000000	321.0000000000000000
830	148	72	25	72	154	36	94	2	38.700000762939450	2.8199999332427980	8.0299997329711910	88.699996948242190	4.03000020980835000	1.600000023841858000	199.10000610351560	.779999971389770500	364	1.13999998569488530	58.900001525878906	2.5199999809265137	29.2000007629394530	242	0.30000001192092896	74.2799987792968800	.40000000596046450	5.4000000953674320	2.00000000000000000	37.20000076293945000	3.3199999332427980	107.00000000000000	33.40000152587890600	100.699996948242200	32.200000762939450	320.0000000000000000
831	210	75	30	89	149	45	91	2	43.900001525878906	4.7500000000000000	6.5000000000000000	57.200000762939450	5.34000015258789100	1.759999990463256800	267.89999389648440	5.550000190734863000	311	1.08000004291534420	72.790000915527340	3.9500000476837160	13.6999998092651370	305	5.80000019073486300	121.9599990844726600	4.76000022888183600	6.4000000953674320	1.29999995231628420	20.00000000000000000	3.9400000572204590	125.00000000000000	36.90000152587890600	93.900001525878900	31.700000762939453	338.0000000000000000
836	140	86	25	94	162	47	82	2	48.400001525878906	6.4299998283386230	6.9899997711181640	73.199996948242190	5.69000005722045900	1.639999985694885300	285.10000610351560	1.039999961853027100	191	1.39999997615814200	62.939998626708984	5.4299998283386230	22.6000003814697270	382	104.40000152587890000	39.4700012207031250	264.50000000000000000	5.8000001907348630	1.70000004768371580	29.70000076293945300	3.4700000286102295	101.00000000000000	33.20000076293945000	95.800003051757800	29.100000381469727	304.0000000000000000
67	120	78	30	82	168	55	74	1	36.000000000000000	4.1900000572204590	4.6900000572204590	65.599998474121100	4.61999988555908200	1.289999961853027100	243.10000610351560	.439999997615814200	231	2.10999989509582500	61.569999694824220	9.1199998855590820	50.9000015258789060	342	49.09999847412109400	149.3699951171875000	32.86999893188476600	4.0999999046325680	1.39999997615814200	33.90000152587890600	4.5599999427795410	159.00000000000000	48.70000076293945000	106.900001525878900	34.799999237060550	326.0000000000000000
840	112	85	27	96	146	42	84	2	46.799999237060550	6.2399997711181640	8.4200000762939450	96.699996948242200	6.23999977111816400	2.890000104904175000	259.29998779296875	.319999992847442600	241	1.48000001907348630	58.380001068115234	3.6099998950958250	27.2999992370605470	270	40.90000152587890600	73.7500000000000000	55.45999908447265600	8.3000001907348630	3.70000004768371600	44.90000152587890600	3.7799999713897705	44.29999923706055	38.70000076293945000	102.599998474121100	33.500000000000000	328.0000000000000000
841	150	75	31	72	158	51	85	2	47.500000000000000	6.0799999237060550	9.9899997711181640	98.800003051757800	5.28000020980835000	1.539999961853027100	296.60000610351560	.579999983310699500	195	1.65999996662139900	71.839996337890620	3.3699998855590820	32.5999984741210940	218	3.70000004768371600	169.1699981689453000	2.19000005722045900	8.1000003814697270	3.59999990463256840	44.70000076293945000	3.7999999523162840	121.00000000000000	36.40000152587890600	95.900001525878900	31.799999237060547	332.0000000000000000
844	140	75	32	80	171	65	79	1	43.099998474121094	5.1399998664855960	10.1000003814697280	70.500000000000000	5.26999998092651400	2.470000028610229500	256.39999389648440	1.990000009536743200	282	1.04999995231628420	51.159999847412110	2.9100000858306885	71.9000015258789000	338	4.30000019073486300	129.2599945068359400	3.32999992370605470	3.2999999523162840	.69999998807907100	21.70000076293945300	3.5799999237060547	113.00000000000000	34.50000000000000000	96.400001525878900	31.500000000000000	327.0000000000000000
845	130	60	33	99	155	42	78	2	42.799999237060550	3.2799999713897705	3.8399999141693110	61.599998474121094	6.13999986648559600	2.769999980926513700	201.00000000000000	6.929999828338623000	289	1.05999994277954100	50.639999389648440	6.8000001907348630	30.5000000000000000	291	30.29999923706054700	102.3199996948242200	29.61000061035156000	8.8000001907348630	1.89999997615814200	21.50000000000000000	4.1999998092651370	127.00000000000000	39.40000152587890600	94.000000000000000	30.200000762939453	322.0000000000000000
68	145	62	33	68	161	50	70	2	45.400001525878906	3.9300000667572020	6.2600002288818360	51.000000000000000	5.76000022888183600	1.120000004768371600	247.80000305175780	.750000000000000000	147	1.82000005245208720	43.959999084472656	9.9700002670288090	38.0000000000000000	377	1.10000002384185800	107.4800033569336000	1.01999998092651370	7.1999998092651370	2.40000009536743160	33.09999847412109400	3.4500000476837160	110.00000000000000	33.90000152587890600	98.300003051757800	31.799999237060547	324.0000000000000000
847	110	70	24	42	153	50	88	2	47.099998474121094	4.0300002098083500	8.8500003814697270	67.000000000000000	5.78000020980835000	.529999971389770500	251.69999694824220	.509999990463256800	276	2.10999989509582500	59.119998931884766	10.0900001525878900	40.2000007629394500	400	3.70000004768371600	84.9100036621093800	4.36000013351440400	8.8999996185302730	2.40000009536743160	27.50000000000000000	4.1500000953674320	123.00000000000000	39.79999923706055000	96.099998474121100	29.600000381469727	309.0000000000000000
69	132	91	33	71	153	40	69	2	43.099998474121094	4.2500000000000000	7.1900000572204590	44.000000000000000	4.38000011444091800	1.529999971389770500	222.10000610351560	.519999980926513700	172	1.54999995231628420	49.229999542236330	7.9000000953674320	29.8999996185302730	250	4.50000000000000000	73.3000030517578100	6.13999986648559600	5.1999998092651370	1.60000002384185800	31.00000000000000000	3.7500000000000000	114.00000000000000	35.70000076293945000	95.400001525878900	30.399999618530273	319.0000000000000000
849	126	88	24	67	160	45	81	2	45.900001525878906	5.0900001525878910	7.8200001716613770	41.500000000000000	3.96000003814697270	1.269999980926513700	274.60000610351560	.270000010728836060	181	1.11000001430511470	58.020000457763670	3.5599999427795410	34.5000000000000000	731	1.10000002384185800	29.3099994659423830	3.75000000000000000	4.0999999046325680	1.20000004768371580	28.39999961853027300	3.5099999904632570	112.00000000000000	33.20000076293945000	94.599998474121100	31.899999618530273	337.0000000000000000
851	132	65	31	77	175	60	113	2	44.299999237060550	4.0199999809265140	4.6999998092651370	53.900001525878906	4.71999979019165000	.680000007152557400	239.19999694824220	.230000004172325100	182	1.50999999046325680	56.000000000000000	8.1800003051757810	34.0999984741210940	335	19.39999961853027300	149.5500030517578000	12.97000026702880900	6.9899997711181640	2.57999992370605470	36.90000152587890600	3.7899999618530273	121.00000000000000	36.90000152587890600	97.500000000000000	31.799999237060547	326.0000000000000000
854	112	70	37	98	170	62	81	1	47.299999237060550	19.2299995422363280	5.5599999427795410	118.800003051757800	4.40999984741210900	4.119999885559082000	505.70001220703130	.270000010728836060	378	.91000002622604360	47.389999389648440	4.4899997711181640	36.2999992370605500	459	9.10000038146972800	134.9600067138672000	6.73999977111816400	5.8499999046325680	1.96000003814697290	33.54000091552734400	5.1300001144409180	142.00000000000000	41.70000076293945000	81.300003051757810	27.700000762939453	341.0000000000000000
855	138	86	28	75	157	45	92	2	40.400001525878906	4.9499998092651370	7.0500001907348630	115.099998474121100	3.35999989509582500	1.070000052452087400	253.60000610351560	5.820000171661377000	395	.93000000715255740	53.599998474121094	14.1000003814697280	35.0000000000000000	150	81.69999694824219000	88.3799972534179700	92.44000244140624000	5.6700000762939450	2.09999990463256840	37.00000000000000000	3.6099998950958250	117.00000000000000	36.90000152587890600	102.000000000000000	32.500000000000000	318.0000000000000000
70	142	64	38	75	167	63	70	1	40.099998474121094	8.0000000000000000	7.3200001716613770	68.500000000000000	3.49000000953674300	.920000016689300400	238.30000305175780	1.549999952316284200	309	1.45000004768371580	52.669998168945310	3.4500000476837160	67.4000015258789000	227	1.89999997615814200	118.2900009155273400	1.61000001430511470	3.3800001144409180	.99000000953674320	29.34000015258789000	3.6800000667572020	121.00000000000000	36.20000076293945000	98.400001525878900	32.900001525878906	334.0000000000000000
857	141	70	35	78	164	58	80	1	39.799999237060550	5.9899997711181640	6.6999998092651370	96.599998474121100	3.28999996185302730	1.019999980926513700	264.10000610351560	9.170000076293944000	415	1.42999994754791260	55.799999237060550	6.1300001144409180	38.0999984741210940	423	107.40000152587890000	215.3800048828125000	49.86999893188476600	6.3499999046325680	1.37000000476837160	21.60000038146972700	3.4900000095367430	111.00000000000000	34.00000000000000000	97.599998474121100	31.799999237060547	326.0000000000000000
71	130	70	33	81	170	55	69	1	44.700000762939450	4.2100000381469730	5.1199998855590820	142.300003051757800	4.09999990463256800	1.000000000000000000	229.69999694824220	6.480000019073486000	445	1.37999999523162840	48.419998168945310	9.0900001525878900	58.9000015258789060	464	197.50000000000000000	66.1600036621093800	298.51998901367190000	8.3800001144409180	2.80999994277954100	33.59999847412109400	5.3200001716613770	156.00000000000000	48.59999847412109400	91.199996948242200	29.299999237060547	322.0000000000000000
862	158	90	34	86	148	40	90	2	41.400001525878906	6.3499999046325680	9.6000003814697280	80.599998474121100	4.30999994277954100	1.190000057220459000	236.39999389648440	.409999996423721300	207	1.96000003814697290	52.669998168945310	13.4499998092651370	37.5999984741210940	192	1.60000002384185800	281.0899963378906000	.56999999284744260	6.7300000190734860	1.35000002384185800	20.00000000000000000	3.8299999237060542	113.00000000000000	35.40000152587890600	92.400001525878900	29.399999618530273	318.0000000000000000
72	159	97	34	71	171	66	69	1	42.400001525878906	6.5999999046325680	6.2199997901916500	100.000000000000000	3.57999992370605470	.629999995231628400	266.00000000000000	.200000002980232240	401	1.65999996662139900	61.169998168945310	5.3699998855590820	72.0000000000000000	192	49.40000152587890600	114.0899963378906200	43.29999923706055000	5.8200001716613770	1.77999997138977050	30.50000000000000000	4.5900001525878910	142.00000000000000	44.09999847412109400	96.199996948242200	31.000000000000000	322.0000000000000000
864	145	79	33	86	170	60	85	1	41.500000000000000	5.8600001335144040	4.4000000953674320	89.900001525878900	3.69000005722045900	1.159999966621399000	235.39999389648440	.270000010728836060	469	1.38999998569488530	57.290000915527344	3.8099999427795410	73.9000015258789000	320	20.50000000000000000	317.2600097656250000	6.46000003814697300	5.5000000000000000	.95999997854232800	17.50000000000000000	3.9200000762939458	136.00000000000000	40.40000152587890600	103.099998474121100	34.700000762939450	336.0000000000000000
73	184	100	30	81	167	58	74	1	42.700000762939450	6.6900000572204590	3.9800000190734863	85.099998474121100	3.65000009536743200	1.690000057220459000	265.00000000000000	3.660000085830689000	460	1.50999999046325680	51.380001068115234	8.0500001907348630	72.0000000000000000	261	4.00000000000000000	62.7500000000000000	6.36999988555908200	10.1300001144409180	2.63000011444091800	26.00000000000000000	4.2399997711181640	140.00000000000000	41.90000152587890600	99.000000000000000	33.099998474121094	335.0000000000000000
74	129	62	31	82	172	60	70	1	38.700000762939450	4.9699997901916500	5.2399997711181640	77.900001525878900	3.99000000953674300	.769999980926513700	207.69999694824220	5.469999790191650000	340	1.51999998092651370	58.659999847412110	8.2100000381469730	49.2999992370605500	473	11.80000019073486300	135.1300048828125000	8.72999954223632800	8.3900003433227540	1.57000005245208740	18.73999977111816400	4.1999998092651370	138.00000000000000	39.00000000000000000	92.900001525878900	32.900001525878906	354.0000000000000000
870	166	83	27	70	156	50	76	2	40.000000000000000	4.0900001525878910	6.5399999618530270	68.199996948242190	3.31999993324279800	1.240000009536743200	282.20001220703125	.159999996423721300	151	1.61000001430511470	62.060001373291016	8.9700002670288090	44.2999992370605500	176	3.40000009536743160	99.5000000000000000	3.42000007629394530	5.8699998855590820	2.35999989509582500	40.09999847412109400	3.1400001049041750	104.00000000000000	32.09999847412109400	102.300003051757800	33.099998474121094	323.0000000000000000
873	176	69	28	80	171	60	88	1	40.099998474121094	6.2500000000000000	6.9899997711181640	62.599998474121094	3.95000004768371600	1.110000014305114700	259.29998779296875	.910000026226043600	316	1.35000002384185800	69.489997863769530	8.6300001144409180	52.5999984741210940	275	2.09999990463256840	77.7699966430664000	2.70000004768371600	3.5999999046325684	1.05999994277954100	29.39999961853027300	3.4800000190734863	109.00000000000000	33.79999923706055000	97.099998474121100	31.299999237060547	323.0000000000000000
874	132	76	28	71	151	42	85	2	40.299999237060550	5.0900001525878910	6.0799999237060550	65.500000000000000	5.78000020980835000	.829999983310699500	243.10000610351560	1.539999961853027100	270	1.38999998569488530	53.110000610351560	23.0400009155273440	51.5000000000000000	912	5.19999980926513700	70.5999984741211000	7.36999988555908200	6.2500000000000000	1.89999997615814200	30.39999961853027300	4.2600002288818360	117.00000000000000	38.29999923706055000	89.900001525878900	27.500000000000000	305.0000000000000000
876	137	62	31	82	140	45	83	1	42.799999237060550	4.3699998855590820	5.9800000190734860	77.400001525878900	6.23000001907348600	.699999988079071000	226.80000305175780	4.539999961853027000	374	2.14000010490417500	59.790000915527344	13.0900001525878900	41.0000000000000000	460	4.19999980926513700	76.5299987792968800	5.48999977111816400	4.7399997711181640	1.51999998092651370	32.09999847412109400	5.0900001525878910	141.00000000000000	43.70000076293945000	85.900001525878900	27.700000762939453	323.0000000000000000
879	137	62	31	75	161	52	81	1	43.500000000000000	4.6599998474121090	8.1999998092651370	103.900001525878900	4.51999998092651400	1.139999985694885300	263.10000610351560	.319999992847442600	304	.92000001668930040	63.889999389648440	8.6999998092651370	40.2999992370605500	316	80.90000152587890000	129.6900024414062500	62.38000106811523400	5.6700000762939450	1.50000000000000000	26.50000000000000000	4.0300002098083500	122.00000000000000	36.70000076293945000	91.099998474121100	30.299999237060547	332.0000000000000000
885	134	82	31	69	155	50	88	2	44.200000762939450	5.5999999046325680	3.6500000953674320	58.500000000000000	5.78999996185302700	1.279999971389770500	246.89999389648440	.550000011920929000	141	.88999998569488530	65.419998168945310	10.8599996566772460	28.5000000000000000	280	9.89999961853027200	137.9199981689453000	7.17999982833862300	5.5500001907348630	2.32999992370605470	42.00000000000000000	4.3499999046325680	100.00000000000000	32.70000076293945000	75.199996948242190	23.000000000000000	306.0000000000000000
889	145	85	28	89	150	50	85	2	40.099998474121094	4.5100002288818360	4.7199997901916500	77.699996948242190	4.36000013351440400	1.919999957084656000	211.19999694824220	.899999976158142100	339	.93999999761581420	56.959999084472656	6.1900000572204590	3.8399999141693110	439	4.80000019073486300	130.6300048828125000	3.67000007629394580	6.4400000572204590	1.76999998092651370	27.50000000000000000	4.1399998664855960	130.00000000000000	38.29999923706055000	92.500000000000000	31.399999618530273	339.0000000000000000
890	137	62	28	80	170	65	92	1	42.500000000000000	4.7300000190734860	4.0799999237060550	87.099998474121100	4.38999986648559600	.949999988079071000	227.80000305175780	.389999985694885250	306	1.35000002384185800	65.860000610351560	4.2800002098083500	28.5000000000000000	348	9.50000000000000000	123.5899963378906200	7.69000005722045900	5.1999998092651370	1.20000004768371580	22.79999923706054700	4.0199999809265140	143.00000000000000	43.00000000000000000	106.500000000000000	35.599998474121094	334.0000000000000000
892	164	76	35	83	145	35	101	2	42.900001525878906	4.2600002288818360	9.1000003814697280	159.000000000000000	5.38000011444091800	1.879999995231628400	233.50000000000000	.140000000596046450	390	.93000000715255740	64.120002746582030	9.2200002670288090	27.2000007629394530	338	67.09999847412110000	64.8600006103515600	103.44999694824220000	6.0000000000000000	2.29999995231628400	38.90000152587890600	3.2000000476837160	95.00000000000000	29.50000000000000000	92.300003051757800	29.600000381469727	322.0000000000000000
75	147	72	32	91	153	45	68	2	45.400001525878906	3.7200000286102295	4.3499999046325680	53.900001525878906	7.34000015258789100	.899999976158142100	231.60000610351560	2.920000076293945300	374	2.24000000953674300	58.919998168945310	22.2999992370605470	33.5999984741210940	570	24.00000000000000000	76.7699966430664000	31.26000022888183600	8.0000000000000000	2.59999990463256840	32.79999923706055000	4.4000000953674320	136.00000000000000	41.59999847412109400	94.199996948242200	30.700000762939453	326.0000000000000000
76	125	74	38	81	164	62	75	1	44.900001525878906	6.0100002288818360	4.6300001144409180	66.500000000000000	4.80000019073486300	2.289999961853027300	236.39999389648440	.910000026226043600	341	.82999998331069950	57.150001525878906	5.7100000381469730	47.2999992370605500	431	6.00000000000000000	22.8999996185302730	26.20000076293945300	6.5399999618530270	2.01999998092651370	30.89999961853027300	6.1199998855590820	137.00000000000000	39.70000076293945000	64.900001525878900	22.399999618530273	345.0000000000000000
898	123	82	34	84	165	46	78	2	40.599998474121094	4.4800000190734860	6.6999998092651370	78.000000000000000	4.36999988555908200	.889999985694885300	219.00000000000000	1.289999961853027100	397	1.23000001907348630	60.069999694824220	3.1600000858306885	39.7999992370605500	357	11.30000019073486300	175.9900054931640600	6.42000007629394500	6.3299999237060550	2.17000007629394530	34.29999923706055000	3.7100000381469727	115.00000000000000	33.59999847412109400	90.500000000000000	31.000000000000000	343.0000000000000000
77	134	66	34	80	162	58	75	1	44.299999237060550	5.6999998092651370	6.3200001716613770	87.099998474121100	6.78000020980835000	2.329999923706054700	260.29998779296875	.879999995231628400	260	1.33000004291534420	52.869998931884766	4.3099999427795410	65.6999969482421900	821	1.29999995231628420	114.4899978637695200	1.13999998569488530	7.1100001335144040	2.56999993324279800	36.20000076293945000	4.1100001335144040	121.00000000000000	36.70000076293945000	89.300003051757810	29.399999618530273	330.0000000000000000
78	140	90	30	60	158	40	70	2	43.200000762939450	3.2400000095367430	7.4200000762939450	76.000000000000000	4.09999990463256800	.560000002384185800	283.20001220703125	.839999973773956300	181	1.62000000476837160	63.680000305175780	4.0399999618530270	45.9000015258789060	756	15.00000000000000000	139.3699951171875000	10.76000022888183600	5.9600000381469730	2.29999995231628400	38.50000000000000000	4.3899998664855960	123.00000000000000	37.00000000000000000	84.199996948242190	28.000000000000000	333.0000000000000000
901	134	89	32	80	165	60	83	1	43.599998474121094	5.4400000572204590	4.2899999618530270	92.300003051757800	4.61999988555908200	.750000000000000000	230.60000610351560	1.610000014305114700	359	1.29999995231628420	50.029998779296875	3.8699998855590820	42.9000015258789060	310	8.39999961853027300	54.2099990844726560	15.50000000000000000	6.1999998092651370	1.71000003814697290	27.60000038146972700	4.7399997711181640	146.00000000000000	42.20000076293945000	89.099998474121100	30.799999237060547	346.0000000000000000
902	126	85	28	82	170	60	81	2	41.900001525878906	7.6599998474121090	7.9099998474121090	75.500000000000000	4.40000009536743200	.829999983310699500	236.39999389648440	.569999992847442600	298	1.37999999523162840	57.799999237060550	4.1300001144409180	44.7000007629394500	210	3.90000009536743200	244.7599945068359000	1.59000003337860100	6.9899997711181640	1.23000001907348630	17.60000038146972700	4.4400000572204590	134.00000000000000	37.40000152587890600	84.199996948242190	30.200000762939453	358.0000000000000000
903	137	90	34	90	155	50	89	1	39.200000762939450	6.5199999809265140	4.6700000762939450	109.500000000000000	4.36999988555908200	1.570000052452087400	224.89999389648440	9.439999580383300000	280	.77999997138977050	58.369998931884766	4.9299998283386230	28.0000000000000000	453	10.80000019073486300	53.6399993896484400	20.12999916076660000	6.1199998855590820	1.36000001430511470	59.90000152587890600	4.0999999046325680	134.00000000000000	38.00000000000000000	92.599998474121100	32.700000762939450	353.0000000000000000
79	141	70	38	93	163	55	74	1	44.200000762939450	4.3899998664855960	7.4099998474121090	93.199996948242200	3.74000000953674300	1.090000033378601000	236.00000000000000	10.510000228881836000	343	1.12000000476837160	58.560001373291016	4.8400001525878910	31.3999996185302730	427	8.69999980926513700	110.3600006103515600	7.88000011444091800	6.2500000000000000	1.48000001907348630	23.70000076293945300	4.7100000381469730	132.00000000000000	38.40000152587890600	81.599998474121100	28.000000000000000	343.0000000000000000
905	125	73	30	85	155	40	91	2	36.400001525878906	4.0700001716613770	4.6900000572204590	68.000000000000000	4.65000009536743200	1.120000004768371600	216.00000000000000	1.200000047683715800	234	.86000001430511470	70.110000610351560	2.1199998855590820	43.5999984741210940	524	16.79999923706054700	64.4700012207031200	26.05999946594238300	4.5999999046325680	1.17999994754791260	25.70000076293945300	4.4600000381469730	84.00000000000000	28.79999923706054700	64.500000000000000	18.799999237060547	292.0000000000000000
80	148	86	35	95	165	55	67	1	45.799999237060550	7.5500001907348630	12.9200000762939440	69.500000000000000	4.82000017166137700	1.909999966621399000	245.89999389648440	1.440000057220459000	296	1.46000003814697270	52.490001678466800	5.3800001144409180	54.4000015258789060	302	0.40000000596046450	238.2400054931641000	.17000000178813934	7.6900000572204590	2.00000000000000000	25.89999961853027300	4.5900001525878910	149.00000000000000	41.50000000000000000	90.500000000000000	32.500000000000000	359.0000000000000000
908	133	88	33	72	165	55	85	1	47.500000000000000	4.9899997711181640	10.7399997711181640	64.000000000000000	4.65999984741210900	1.389999985694885300	269.00000000000000	.819999992847442600	353	1.87000000476837160	61.189998626708984	3.0000000000000000	51.5000000000000000	675	5.90000009536743200	173.9100036621093800	3.39000010490417500	7.5500001907348630	5.78000020980835000	76.50000000000000000	4.3699998855590820	142.00000000000000	44.00000000000000000	100.599998474121100	32.500000000000000	323.0000000000000000
910	137	60	27	78	147	39	80	2	41.200000762939450	6.2100000381469730	5.7699999809265140	64.099998474121100	4.63999986648559600	1.240000009536743200	240.19999694824220	17.430000305175780000	313	1.22000002861022950	47.569999694824220	4.2199997901916500	32.0000000000000000	592	3.29999995231628400	167.1499938964843800	1.97000002861022950	6.5399999618530270	2.22000002861022950	34.00000000000000000	3.8699998855590820	115.00000000000000	32.79999923706055000	84.800003051757810	29.700000762939453	350.0000000000000000
81	130	85	34	78	157	45	70	2	45.500000000000000	5.0100002288818360	7.5300002098083500	66.800003051757810	6.23000001907348600	.699999988079071000	269.79998779296875	.569999992847442600	268	2.02999997138977050	59.700000762939450	4.4000000953674320	36.9000015258789060	629	2.70000004768371600	164.7200012207031200	1.63999998569488530	4.2899999618530270	1.48000001907348630	34.50000000000000000	4.6799998283386230	137.00000000000000	39.20000076293945000	83.699996948242190	29.299999237060547	350.0000000000000000
913	120	80	47	90	155	50	90	2	42.299999237060550	8.4700002670288090	8.4399995803833000	82.599998474121100	5.90000009536743200	1.240000009536743200	282.20001220703125	1.129999995231628400	381	1.89999997615814200	60.639999389648440	4.4000000953674320	25.2000007629394530	588	82.90000152587890000	124.9800033569336000	66.33000183105469000	7.3699998855590820	2.15000009536743160	29.20000076293945300	4.5100002288818360	138.00000000000000	39.59999847412109400	87.900001525878900	30.600000381469727	348.0000000000000000
82	120	75	33	84	172	65	68	1	42.900001525878906	5.2600002288818360	5.6999998092651370	70.099998474121100	3.91000008583068900	.949999988079071000	223.00000000000000	.230000004172325100	300	1.72000002861022950	63.560001373291016	2.6600000858306885	46.2000007629394500	184	4.90000009536743200	79.7399978637695300	6.13999986648559600	6.5000000000000000	1.29999995231628420	20.39999961853027300	5.0300002098083500	119.00000000000000	29.79999923706054700	59.299999237060550	23.600000381469727	399.0000000000000000
915	132	83	33	94	160	50	78	1	47.299999237060550	3.1099998950958250	5.0100002288818360	101.599998474121100	7.11000013351440400	3.269999980926513700	253.60000610351560	4.550000190734863000	439	1.25000000000000000	40.369998931884766	5.1100001335144040	38.2999992370605500	620	2.20000004768371600	75.1699981689453100	2.93000006675720200	7.3400001525878910	3.00000000000000000	40.90000152587890600	5.1100001335144040	159.00000000000000	47.00000000000000000	92.000000000000000	31.100000381469727	338.0000000000000000
916	130	90	27	73	155	46	95	2	44.599998474121094	5.3800001144409180	10.3500003814697280	84.900001525878900	4.80999994277954100	.899999976158142100	229.69999694824220	.790000021457672100	326	1.46000003814697290	49.459999084472656	3.4200000762939453	32.9000015258789060	461	1.89999997615814200	127.6200027465820500	1.49000000953674320	7.6399998664855960	2.21000003814697270	28.89999961853027300	4.1199998855590820	128.00000000000000	37.29999923706055000	90.500000000000000	31.100000381469727	343.0000000000000000
83	130	90	34	79	160	50	73	1	44.799999237060550	4.4400000572204590	5.0999999046325680	78.000000000000000	5.53999996185302700	1.110000014305114700	263.00000000000000	1.100000023841858000	328	1.11000001430511470	45.290000915527344	8.7600002288818360	46.5000000000000000	776	7.69999980926513700	85.4000015258789000	9.02000045776367200	8.1300001144409180	2.40000009536743160	29.50000000000000000	5.6999998092651370	185.00000000000000	52.00000000000000000	91.199996948242200	32.500000000000000	356.0000000000000000
918	141	75	39	80	158	53	82	2	42.400001525878906	4.0500001907348630	7.6399998664855960	108.099998474121100	4.75000000000000000	1.779999971389770500	230.60000610351560	1.840000033378601000	540	1.47000002861022950	63.009998321533200	3.0699999332427980	123.0000000000000000	347	4.40000009536743200	194.1600036621093500	2.26999998092651370	13.0000000000000000	5.00000000000000000	38.40000152587890600	3.9300000667572020	127.00000000000000	38.29999923706055000	97.699996948242200	32.299999237060550	331.0000000000000000
84	130	57	35	87	161	57	74	1	41.200000762939450	10.2899999618530270	5.8099999427795410	90.000000000000000	3.78999996185302730	1.759999990463256800	232.60000610351560	14.239999771118164000	385	1.44000005722045900	58.819999694824220	2.1199998855590820	59.4000015258789060	506	4.50000000000000000	64.6999969482421900	6.96000003814697300	9.8000001907348630	2.29999995231628400	23.00000000000000000	4.9400000572204590	163.00000000000000	50.70000076293945000	102.699996948242200	32.900001525878906	321.0000000000000000
85	130	74	37	77	168	61	72	1	44.500000000000000	4.4499998092651370	5.7300000190734860	82.500000000000000	5.09999990463256800	1.710000038146972900	232.60000610351560	.860000014305114700	311	1.52999997138977050	70.660003662109380	3.8199999332427980	46.9000015258789060	347	2.90000009536743160	202.5200042724609700	1.42999994754791260	6.6500000953674320	1.97000002861022950	29.60000038146972700	4.3000001907348630	142.00000000000000	40.70000076293945000	94.599998474121100	33.000000000000000	349.0000000000000000
921	135	63	29	78	148	38	102	2	41.799999237060550	4.5500001907348630	7.2699999809265140	109.800003051757800	3.97000002861022950	1.230000019073486300	238.30000305175780	1.940000057220459000	332	1.29999995231628420	66.470001220703120	2.6600000858306885	30.2000007629394530	266	18.00000000000000000	263.7099914550781000	6.82999992370605500	5.6799998283386230	2.08999991416931150	36.79999923706055000	4.5900001525878910	111.00000000000000	39.20000076293945000	85.300003051757810	24.200000762939453	284.0000000000000000
922	118	80	32	83	143	33	101	2	40.599998474121094	3.5499999523162840	9.5699996948242200	133.500000000000000	4.00000000000000000	.600000023841857900	337.60000610351560	6.809999942779541000	233	1.73000001907348630	80.470001220703120	4.4000000953674320	35.2000007629394500	220	9.89999961853027200	102.9599990844726600	9.61999988555908200	10.2200002670288090	1.55999994277954100	15.19999980926513700	3.9900000095367430	119.00000000000000	37.00000000000000000	92.699996948242200	29.799999237060547	322.0000000000000000
86	112	73	32	86	150	46	69	2	42.599998474121094	5.8499999046325680	5.0000000000000000	63.599998474121094	7.48999977111816400	3.250000000000000000	220.10000610351560	3.799999952316284000	314	1.12999999523162840	38.220001220703125	4.4899997711181640	35.2000007629394500	384	1.50000000000000000	120.9800033569336000	1.24000000953674320	8.4300003051757810	2.09999990463256840	24.89999961853027300	3.9000000953674320	127.00000000000000	35.09999847412109400	90.099998474121100	32.599998474121094	361.0000000000000000
925	132	76	33	83	165	61	91	1	39.099998474121094	5.9600000381469730	9.7700004577636720	126.400001525878900	3.48000001907348630	1.159999966621399000	225.89999389648440	4.469999790191650000	421	1.29999995231628420	55.540000915527344	2.3900001049041750	32.5999984741210940	393	38.29999923706055000	252.0899963378906500	15.18999958038330000	6.3299999237060550	2.13000011444091800	33.59999847412109400	3.5599999427795410	111.00000000000000	35.00000000000000000	98.400001525878900	32.200000762939450	317.0000000000000000
928	179	105	25	90	143	35	79	2	42.900001525878906	9.9499998092651370	5.2600002288818360	76.000000000000000	4.76000022888183600	.850000023841857900	244.00000000000000	.540000021457672100	307	2.21000003814697270	52.650001525878906	3.7400000095367430	21.6000003814697270	507	4.00000000000000000	70.4499969482421900	5.67999982833862300	7.0000000000000000	2.59999990463256840	37.59999847412109400	4.6599998474121090	121.00000000000000	42.50000000000000000	91.300003051757800	25.899999618530273	284.0000000000000000
931	128	87	32	86	153	43	76	2	45.500000000000000	4.4299998283386230	5.3099999427795410	73.099998474121100	5.78999996185302700	.939999997615814200	269.79998779296875	.270000010728836060	281	1.99000000953674320	67.680000305175780	3.4600000381469727	55.0999984741210940	213	28.39999961853027300	105.1800003051757800	27.00000000000000000	6.5999999046325680	2.79999995231628400	42.70000076293945000	4.3000001907348630	118.00000000000000	41.50000000000000000	96.599998474121100	27.399999618530273	284.0000000000000000
932	173	67	26	78	130	30	76	2	43.200000762939450	4.0799999237060550	3.8599998950958250	58.599998474121094	3.78999996185302730	.769999980926513700	257.39999389648440	7.920000076293945000	258	1.00000000000000000	58.619998931884766	6.6500000953674320	59.2999992370605500	540	2.29999995231628400	135.8800048828125000	1.69000005722045900	4.9000000953674320	1.29999995231628420	26.29999923706054700	4.6100001335144040	110.00000000000000	40.29999923706055000	87.500000000000000	23.799999237060547	272.0000000000000000
87	135	81	33	63	176	60	73	1	47.299999237060550	3.5099999904632570	3.8599998950958250	79.199996948242190	4.01000022888183600	.660000026226043700	284.10000610351560	.449999988079071040	257	2.00000000000000000	54.590000152587890	4.5500001907348630	71.8000030517578100	325	3.59999990463256840	71.4000015258789000	5.03999996185302700	4.1999998092651370	1.10000002384185800	25.60000038146972700	4.9800000190734860	134.00000000000000	45.29999923706055000	91.000000000000000	26.899999618530273	295.0000000000000000
935	140	72	30	79	150	40	92	2	43.799999237060550	4.4800000190734860	6.4400000572204590	69.000000000000000	5.01999998092651400	.870000004768371600	239.19999694824220	4.010000228881836000	326	1.64999997615814200	55.799999237060550	3.6600000858306890	65.0000000000000000	9998	40.79999923706055000	129.4400024414062500	31.52000045776367200	5.8000001907348630	1.60000002384185800	27.10000038146972700	4.1100001335144040	103.00000000000000	36.20000076293945000	88.099998474121100	25.000000000000000	284.0000000000000000
88	151	111	31	65	170	54	70	1	44.200000762939450	2.0299999713897705	5.5100002288818360	113.699996948242200	4.55000019073486300	1.190000057220459000	241.19999694824220	1.179999947547912600	474	1.87000000476837160	52.560001373291016	4.8099999427795410	37.7000007629394500	312	6.30000019073486300	109.6399993896484400	5.75000000000000000	7.1999998092651370	2.00000000000000000	27.39999961853027300	4.8699998855590820	130.00000000000000	46.50000000000000000	95.500000000000000	26.600000381469727	279.0000000000000000
937	159	83	30	87	155	48	97	2	45.400001525878906	3.5599999427795410	7.3099999427795410	95.800003051757800	5.40000009536743200	1.250000000000000000	271.70001220703125	.939999997615814200	279	1.42999994754791260	60.650001525878906	4.0700001716613770	33.4000015258789060	388	5.00000000000000000	92.6299972534179500	5.40000009536743200	4.6999998092651370	1.39999997615814200	28.79999923706054700	4.8400001525878910	102.00000000000000	36.90000152587890600	76.400001525878900	21.000000000000000	276.0000000000000000
89	119	72	34	63	162	50	67	1	42.599998474121094	2.9700000286102295	4.4400000572204590	75.300003051757810	4.73000001907348600	1.259999990463256800	236.39999389648440	11.539999961853027000	318	1.25000000000000000	47.340000152587890	5.4099998474121090	65.3000030517578100	279	2.29999995231628400	144.9299926757812500	1.59000003337860100	11.1000003814697280	2.29999995231628400	20.79999923706054700	5.1900000572204590	141.00000000000000	.45600000023841860	87.800003051757810	28.399999618530273	262.0000000000000000
939	154	64	28	67	149	34	95	2	49.000000000000000	5.2899999618530270	7.9499998092651370	90.199996948242200	4.61999988555908200	.829999983310699500	252.60000610351560	1.970000028610229500	272	1.46000003814697290	59.639999389648440	3.3299999237060547	61.7000007629394500	499	11.69999980926513700	75.4800033569336000	15.50000000000000000	6.3000001907348630	1.50000000000000000	24.00000000000000000	3.6300001144409180	95.00000000000000	32.79999923706055000	90.400001525878900	26.100000381469727	289.0000000000000000
941	146	77	25	65	135	35	78	2	49.799999237060550	4.6599998474121090	5.0100002288818360	51.599998474121094	5.23999977111816400	.870000004768371600	231.60000610351560	.029999999329447743	264	2.82999992370605470	57.419998168945310	4.9800000190734860	129.0000000000000000	337	28.70000076293945300	102.8000030517578000	27.92000007629394500	5.5000000000000000	1.00000000000000000	18.00000000000000000	3.8599998950958250	107.00000000000000	38.29999923706055000	99.400001525878900	27.700000762939453	279.0000000000000000
90	140	62	30	87	159	51	75	1	45.200000762939450	5.1900000572204590	10.6199998855590820	135.600006103515620	5.67999982833862300	1.860000014305114700	251.69999694824220	1.419999957084655800	543	1.24000000953674320	68.069999694824220	5.0199999809265140	31.7999992370605470	221	4.09999990463256800	57.3100013732910160	7.15000009536743200	7.0999999046325680	1.50000000000000000	20.60000038146972700	4.7600002288818360	136.00000000000000	45.20000076293945000	95.099998474121100	28.500000000000000	300.0000000000000000
91	115	71	33	82	170	55	71	2	47.099998474121094	3.2899999618530273	3.5499999523162840	99.699996948242200	4.82999992370605500	1.539999961853027100	260.29998779296875	2.730000019073486300	322	1.20000004768371580	49.549999237060550	5.2500000000000000	68.5999984741211000	404	3.59999990463256840	187.8800048828125000	1.91999995708465600	4.3000001907348630	1.39999997615814200	32.59999847412109400	5.5900001525878910	152.00000000000000	.46999999880790710	84.199996948242190	28.500000000000000	274.0000000000000000
92	132	70	28	62	148	35	69	2	44.799999237060550	5.5199999809265140	5.2699999809265140	74.199996948242190	5.90999984741210900	1.250000000000000000	252.60000610351560	.529999971389770500	227	1.65999996662139900	51.959999084472656	3.5000000000000000	55.0000000000000000	264	2.40000009536743160	116.1900024414062400	2.06999993324279800	5.4000000953674320	3.00000000000000000	55.90000152587890600	4.5500001907348630	124.00000000000000	41.90000152587890600	92.300003051757800	27.200000762939453	295.0000000000000000
949	165	78	24	67	148	33	88	2	41.900001525878906	5.2699999809265140	6.6999998092651370	75.300003051757810	4.55999994277954100	2.069999933242798000	245.00000000000000	.469999998807907100	378	1.21000003814697290	53.979999542236330	3.8299999237060542	50.9000015258789060	364	8.00000000000000000	71.6900024414062500	11.15999984741211000	5.0000000000000000	1.70000004768371580	34.09999847412109400	3.9800000190734863	112.00000000000000	37.70000076293945000	94.900001525878900	28.100000381469727	297.0000000000000000
950	128	81	27	79	140	30	81	2	42.900001525878906	4.5599999427795410	6.9600000381469730	76.099998474121100	5.69000005722045900	.629999995231628400	246.89999389648440	.589999973773956300	272	2.13000011444091800	57.619998931884766	5.8000001907348630	54.2999992370605500	528	5.09999990463256800	148.9400024414062500	3.42000007629394530	5.0999999046325680	2.20000004768371600	43.40000152587890600	4.4099998474121090	123.00000000000000	41.79999923706055000	95.000000000000000	27.799999237060547	294.0000000000000000
951	131	58	25	66	158	35	89	2	42.400001525878906	5.0399999618530270	5.5999999046325680	66.900001525878900	4.23999977111816400	.720000028610229500	270.79998779296875	1.509999990463256800	391	1.73000001907348630	47.709999084472656	3.9100000858306890	75.9000015258789000	450	11.39999961853027200	55.2900009155273440	20.62000083923340000	5.3000001907348630	2.29999995231628400	42.50000000000000000	4.5100002288818360	92.00000000000000	32.79999923706055000	72.800003051757810	20.299999237060547	280.0000000000000000
953	166	92	27	76	140	40	90	2	42.599998474121094	3.5299999713897705	4.3400001525878910	75.900001525878900	3.89000010490417500	1.250000000000000000	245.00000000000000	.879999995231628400	247	1.35000002384185800	64.260002136230470	7.1999998092651370	44.4000015258789060	561	6.00000000000000000	65.0400009155273400	9.22999954223632800	7.0999999046325680	1.60000002384185800	22.60000038146972700	4.4600000381469730	120.00000000000000	.37799999117851260	84.699996948242190	28.200000762939453	269.0000000000000000
954	144	88	27	82	144	35	90	2	43.000000000000000	3.3499999046325684	4.3200001716613770	76.900001525878900	3.33999991416931150	.540000021457672100	220.10000610351560	.389999985694885250	257	1.51999998092651370	53.569999694824220	3.9900000095367430	72.8000030517578100	302	2.70000004768371600	96.4199981689453300	2.79999995231628400	4.5000000000000000	1.70000004768371580	37.20000076293945000	5.1900000572204590	94.00000000000000	34.50000000000000000	66.599998474121100	18.100000381469727	272.0000000000000000
955	159	97	28	58	145	32	90	2	44.799999237060550	3.6099998950958250	7.0199999809265140	90.199996948242200	5.05999994277954100	1.029999971389770500	288.89999389648440	.300000011920928960	304	1.45000004768371580	66.069999694824220	6.1900000572204590	52.0000000000000000	503	19.50000000000000000	59.9099998474121100	32.54999923706055000	8.6999998092651370	2.40000009536743160	27.70000076293945300	5.0500001907348630	102.00000000000000	.34099999070167540	67.599998474121100	21.200000762939453	253.0000000000000000
957	131	79	26	73	150	40	83	2	46.900001525878906	6.0999999046325680	3.9800000190734863	52.900001525878906	4.05999994277954100	.660000026226043700	255.50000000000000	1.070000052452087400	250	2.16000008583068850	57.610000610351560	4.7100000381469730	65.5000000000000000	247	4.09999990463256800	75.4800033569336000	5.42999982833862300	6.3000001907348630	1.79999995231628420	29.29999923706054700	4.4800000190734860	118.00000000000000	39.90000152587890600	89.199996948242190	26.299999237060547	295.0000000000000000
958	140	70	27	74	152	30	96	2	43.299999237060550	4.6900000572204590	7.1599998474121090	119.099998474121100	5.76999998092651400	.959999978542328000	238.30000305175780	2.579999923706054700	535	2.04999995231628400	68.089996337890620	6.1100001335144040	51.2000007629394500	402	5.19999980926513700	75.2200012207031200	6.90999984741210900	5.4000000953674320	1.39999997615814200	26.79999923706054700	3.9400000572204590	81.00000000000000	29.50000000000000000	74.900001525878900	20.500000000000000	274.0000000000000000
93	142	80	24	68	150	42	72	2	44.299999237060550	3.5499999523162840	8.1199998855590820	71.000000000000000	3.38000011444091800	.680000007152557400	206.00000000000000	.460000008344650200	351	1.51999998092651370	55.799999237060550	3.1700000762939453	77.3000030517578100	986	19.60000038146972700	244.4799957275390300	8.02000045776367200	6.1999998092651370	1.39999997615814200	23.00000000000000000	4.4499998092651370	115.00000000000000	41.09999847412109400	92.500000000000000	25.799999237060547	279.0000000000000000
960	110	68	27	87	154	50	85	2	46.400001525878906	3.8299999237060542	4.0700001716613770	79.099998474121100	5.61999988555908200	1.149999976158142000	256.39999389648440	2.440000057220459000	524	1.37999999523162840	64.059997558593750	4.2399997711181640	33.2999992370605500	378	6.09999990463256800	118.0800018310546700	5.17000007629394500	3.9000000953674320	1.29999995231628420	33.09999847412109400	3.9700000286102295	103.00000000000000	36.40000152587890600	91.800003051757800	25.899999618530273	282.0000000000000000
961	135	86	39	76	160	45	85	2	44.400001525878906	4.6500000953674320	6.9299998283386230	120.699996948242200	4.73999977111816400	.959999978542328000	285.10000610351560	.829999983310699500	423	1.92999994754791280	69.089996337890620	4.0900001525878910	35.7999992370605500	393	9.00000000000000000	76.7600021362304700	11.72000026702880900	4.3000001907348630	2.29999995231628400	50.79999923706055000	3.4100000858306885	95.00000000000000	34.79999923706055000	102.099998474121100	27.799999237060547	272.0000000000000000
94	185	100	35	91	155	50	68	1	45.400001525878906	3.7599999904632570	4.4099998474121090	77.900001525878900	4.09000015258789100	2.690000057220459000	227.80000305175780	6.650000095367432000	537	.81999999284744260	50.340000152587890	8.4399995803833000	113.0000000000000000	9998	460.79998779296870000	151.8399963378906200	303.48001098632810000	6.0000000000000000	2.20000004768371600	36.40000152587890600	5.2500000000000000	140.00000000000000	47.59999847412109400	90.800003051757800	26.600000381469727	294.0000000000000000
964	159	84	35	82	163	56	82	1	46.700000762939450	5.3800001144409180	2.9800000190734863	85.000000000000000	5.34000015258789100	1.220000028610229500	273.60000610351560	.540000021457672100	402	1.48000001907348630	54.580001831054690	3.9900000095367430	46.7999992370605500	401	111.59999847412110000	129.4499969482422000	86.20999908447266000	4.1999998092651370	1.79999995231628420	42.59999847412109400	4.4000000953674320	130.00000000000000	42.90000152587890600	97.599998474121100	29.500000000000000	303.0000000000000000
965	159	97	24	84	140	30	84	2	43.299999237060550	3.9900000095367430	6.5399999618530270	75.099998474121100	5.07000017166137700	.959999978542328000	258.29998779296875	.970000028610229600	276	1.28999996185302710	65.470001220703120	7.5100002288818360	59.5999984741210940	558	4.90000009536743200	190.5800018310547000	2.56999993324279800	8.3999996185302730	1.79999995231628420	21.60000038146972700	4.1199998855590820	119.00000000000000	.35800001025199890	86.900001525878900	30.200000762939453	281.0000000000000000
95	120	58	30	81	174	60	72	1	44.900001525878906	4.2500000000000000	7.9000000953674320	85.199996948242190	5.25000000000000000	.680000007152557400	202.89999389648440	.230000004172325100	299	2.04999995231628400	53.169998168945310	6.2100000381469730	95.6999969482422000	373	4.50000000000000000	168.6900024414062500	2.67000007629394530	5.5000000000000000	2.29999995231628400	41.50000000000000000	4.8200001716613770	132.00000000000000	45.50000000000000000	94.400001525878900	27.299999237060547	290.0000000000000000
967	122	79	25	65	150	39	76	2	41.500000000000000	2.5499999523162840	3.8199999332427980	69.300003051757810	4.01999998092651400	1.080000042915344200	236.39999389648440	.430000007152557400	281	1.50000000000000000	54.580001831054690	3.2500000000000000	60.0000000000000000	174	12.30000019073486300	80.7099990844726600	15.23999977111816400	7.1999998092651370	1.60000002384185800	21.79999923706054700	3.7799999713897705	91.00000000000000	33.29999923706055000	88.099998474121100	24.000000000000000	273.0000000000000000
968	139	73	24	64	152	35	84	2	49.599998474121094	4.4699997901916500	3.5000000000000000	48.500000000000000	5.30000019073486300	1.110000014305114700	271.70001220703125	1.549999952316284200	217	1.60000002384185800	57.610000610351560	5.0999999046325680	39.7000007629394500	416	9.50000000000000000	11.6400003433227540	81.62000274658203000	8.0000000000000000	1.60000002384185800	20.10000038146972700	4.8400001525878910	130.00000000000000	45.29999923706055000	93.599998474121100	26.799999237060547	286.0000000000000000
970	189	74	30	89	148	44	85	2	44.099998474121094	4.1399998664855960	7.0700001716613770	87.099998474121100	6.34000015258789100	3.009999990463257000	249.80000305175780	1.049999952316284200	486	.98000001907348640	74.529998779296880	6.9600000381469730	71.5999984741211000	331	6.30000019073486300	96.4000015258789000	6.53999996185302700	8.8000001907348630	2.50000000000000000	28.50000000000000000	4.2800002098083500	117.00000000000000	.35499998927116394	82.900001525878900	28.600000381469727	279.0000000000000000

## Sheet: Sheet2
General parameters of the included participants
Parameters	n=970
Gender (male)	461 (47.5%)
Age (years)	84.66 ± 11.45
Height (cm)	162.2 ± 9.8
Weight (kg)	54.9 ± 10.2
BMI (kg/m²)	20.8 ± 3.0
Waist circumference (cm)	79.9 ± 8.4
Calf circumference (cm)	31.9 ± 3.7
Albumin (g/L)	42.5 ± 4.5
Fasting glucose (mmol/L)	5.6 ± 1.9
HbA1c (%)	6.1 ± 1.1
creatGlycated serum protein (µmol/L)inine	256.5 ± 38.2
Blood urea nitrogen (mmol/L)	6.9 ± 2.2
Creatinine (µmol/L)	84.8 ± 26.4
eGFR (mL/min/1.73m²)	77.1 ± 20.9
Total cholesterol (mmol/L)	4.7 ± 1.0
Triglycerides (mmol/L)	1.3 ± 0.8
HDL-C (mmol/L)	1.4 ± 0.5
hs-CRP (mg/L)	3.9 ± 7.9
Uric acid (µmol/L)	316.9 ± 90.3
SOD activity (U/mL)	54.4 ± 9.8
MDA (nmol/mL)	7.5 ± 5.5
*Note: Data are presented as mean ± SD or n (%).
